# Supplementary material for: N-(4-Meth­oxy­phen­yl)-4-methyl­benzene­sulfonamide
Source: Acta Crystallogr Sect E Struct Rep Online. 2010 Dec 18;67(Pt 1):o186. doi: 10.1107/S1600536810052633 (PMC3050146; doi:10.1107/S1600536810052633)
Supplement: Supplementary file 2 [file e-67-0o186-Isup2.hkl]

# 
# h,k,l, Fc-squared, Fo-squared, sigma(Fo-squared) and status flag 
# 
data_I
_shelx_title ' A-11 in P2(1)' 
_shelx_refln_list_code          4 
_shelx_F_calc_maximum       67.79 
_exptl_crystal_F_000       292.00 
_reflns_d_resolution_high  0.7502 
 
loop_ 
 _symmetry_equiv_pos_as_xyz 
 'x, y, z' 
 '-x, y+1/2, -z' 
 
_cell_length_a     9.1777 
_cell_length_b     5.2179 
_cell_length_c    15.1621 
_cell_angle_alpha  90.000 
_cell_angle_beta  103.518 
_cell_angle_gamma  90.000 
 
_shelx_F_squared_multiplier     1.000 
 
loop_ 
 _refln_index_h 
 _refln_index_k 
 _refln_index_l 
 _refln_F_squared_calc 
 _refln_F_squared_meas 
 _refln_F_squared_sigma 
 _refln_observed_status 
   2  -4   0       14.86       16.60      1.80 o 
   3  -4   0      257.75      254.45      8.74 o 
   4  -4   0       32.56       26.25      2.94 o 
   5  -4   0      117.78      125.30     10.00 o 
   6  -4   0       11.24       12.02      1.91 o 
   7  -4   0        0.18        0.12      1.99 o 
   1  -3   0      269.74      278.88      5.95 o 
   2  -3   0        6.94        7.10      1.58 o 
   3  -3   0       26.76       28.49      1.99 o 
   4  -3   0       15.59       16.20      1.65 o 
   5  -3   0       56.87       55.55      2.73 o 
   6  -3   0       19.15       20.61      2.03 o 
   7  -3   0       25.56       23.89      2.22 o 
   8  -3   0        0.54        1.94      2.57 o 
   9  -3   0        3.62        8.40      3.45 o 
  10  -3   0        3.88        7.43      3.69 o 
   1  -2   0      335.23      319.07     12.27 o 
   2  -2   0      240.30      232.47      4.18 o 
   3  -2   0       11.65       10.52      0.53 o 
   4  -2   0       68.99       70.21      2.57 o 
   5  -2   0       16.97       16.35      1.00 o 
   6  -2   0       27.21       27.11      2.17 o 
   7  -2   0       31.62       27.94      1.66 o 
   8  -2   0        2.72        1.71      0.74 o 
   9  -2   0        4.65        6.12      2.72 o 
  10  -2   0        2.40        1.84      3.06 o 
  11  -2   0        3.78        9.27      3.93 o 
   2  -1   0     1649.97     1667.74     34.30 o 
   3  -1   0       14.62       11.87      0.71 o 
   4  -1   0      602.97      582.31      9.34 o 
   5  -1   0       64.57       66.03      2.04 o 
   6  -1   0        3.24        3.85      0.86 o 
   7  -1   0       36.82       39.44      2.09 o 
   8  -1   0        3.08        3.14      1.11 o 
   9  -1   0        9.20       10.71      1.56 o 
  10  -1   0        8.26        6.99      3.45 o 
  11  -1   0        3.33        3.64      3.30 o 
   2   0   0     4108.00     4067.70     98.39 o 
   3   0   0      819.79      834.24     10.85 o 
   4   0   0     1363.74     1515.60     19.31 o 
   5   0   0       15.30       15.36      1.28 o 
   6   0   0      527.02      548.54      9.55 o 
   7   0   0        7.91        8.21      1.30 o 
   8   0   0       66.94       69.36      2.92 o 
   9   0   0       10.25       13.86      4.06 o 
  10   0   0        2.96        0.77      1.50 o 
  11   0   0        4.43        3.68      2.31 o 
   2   1   0     1663.53     1654.52     20.56 o 
   3   1   0       15.60       11.20      0.91 o 
   4   1   0      613.84      610.30      8.39 o 
   5   1   0       63.57       59.62      1.93 o 
   6   1   0        2.91        2.33      0.79 o 
   7   1   0       38.01       39.07      2.41 o 
   8   1   0        3.11        2.39      1.22 o 
   9   1   0        8.94        8.96      1.69 o 
  10   1   0        8.35        9.06      4.22 o 
  11   1   0        3.29        5.03      3.11 o 
   0   2   0      139.13      123.25      2.00 o 
   1   2   0      330.97      326.38      3.77 o 
   2   2   0      235.39      229.64      3.18 o 
   3   2   0       11.76        9.87      0.80 o 
   4   2   0       68.87       70.69      1.87 o 
   5   2   0       17.22       17.02      1.16 o 
   6   2   0       27.09       31.16      1.77 o 
   7   2   0       31.65       30.01      2.66 o 
   8   2   0        2.28        1.77      1.28 o 
   9   2   0        4.73        7.13      2.01 o 
  10   2   0        2.33        2.75      3.37 o 
  11   2   0        3.74        6.11      2.46 o 
   1   3   0      267.53      274.48      3.55 o 
   2   3   0        8.15        6.01      0.51 o 
   3   3   0       27.43       28.34      1.20 o 
   4   3   0       17.09       17.32      0.96 o 
   5   3   0       57.16       57.98      1.76 o 
   6   3   0       18.72       17.01      1.70 o 
   7   3   0       26.38       25.00      2.13 o 
   8   3   0        0.55        1.76      1.22 o 
   9   3   0        3.54        7.84      2.14 o 
  10   3   0        3.73        3.93      2.18 o 
   0   4   0       90.89       76.18      2.71 o 
   1   4   0       56.08       58.97      1.67 o 
   2   4   0       14.53       13.93      0.93 o 
   3   4   0      264.07      261.53      5.77 o 
   4   4   0       32.73       26.85      1.44 o 
   5   4   0      119.89      116.23      3.09 o 
   6   4   0       11.65        5.88      1.56 o 
   7   4   0        0.19        1.30      2.60 o 
   8   4   0        4.50        1.88      1.71 o 
   9   4   0        0.26        1.04      1.87 o 
   1   5   0       15.57       15.94      1.41 o 
   2   5   0      109.29      119.09      4.39 o 
   3   5   0        6.61        6.01      1.73 o 
   4   5   0       81.37       80.28      6.94 o 
   5   5   0        8.41        7.28      2.72 o 
   6   5   0       10.06        9.32      1.59 o 
   7   5   0        2.77        1.35      1.49 o 
   8   5   0        1.12       -0.90      1.54 o 
   0   6   0        0.88        0.73      1.26 o 
   1   6   0        9.96       12.04      2.14 o 
   2   6   0       10.99        9.34      1.80 o 
   3   6   0       10.81       15.34      2.86 o 
   4   6   0        1.02        0.97      2.18 o 
   5   6   0        4.78        6.16      2.77 o 
   6   6   0        2.18        0.97      2.62 o 
  -8  -4   1       18.80       21.41      4.13 o 
  -7  -4   1        9.94       10.29      2.96 o 
  -6  -4   1       28.50       27.67      4.08 o 
  -5  -4   1       90.87      106.84      5.87 o 
  -4  -4   1      134.15      136.25      6.26 o 
  -3  -4   1      140.16      143.00      5.82 o 
  -2  -4   1       63.88       59.51      3.25 o 
   2  -4   1       12.92       10.77      2.57 o 
   3  -4   1       80.81       79.07      3.64 o 
   4  -4   1       23.19       22.47      2.12 o 
   5  -4   1       20.74       19.35      2.20 o 
   6  -4   1        5.26        5.32      1.50 o 
   7  -4   1       20.95       20.62      2.41 o 
 -10  -3   1        0.14       -1.55      2.86 o 
  -9  -3   1        6.22       11.21      3.49 o 
  -8  -3   1       13.82       12.28      3.30 o 
  -7  -3   1        1.94        1.41      2.16 o 
  -6  -3   1       56.67       58.79      1.95 o 
  -5  -3   1       35.29       39.17      2.34 o 
  -4  -3   1       65.56       60.14      4.44 o 
  -3  -3   1       31.63       30.53      2.77 o 
  -2  -3   1       27.37       29.32      2.33 o 
  -1  -3   1      215.36      226.50      4.50 o 
   1  -3   1       89.54       83.13      1.98 o 
   2  -3   1      351.27      370.10      7.85 o 
   3  -3   1      107.46      114.87      7.06 o 
   4  -3   1       25.15       18.08      2.28 o 
   5  -3   1       70.95       74.88      3.17 o 
   6  -3   1        4.01        1.97      1.16 o 
   7  -3   1        3.61        3.79      1.33 o 
   8  -3   1       10.55        6.89      3.06 o 
   9  -3   1        2.66        0.73      2.82 o 
  10  -3   1        4.33       -0.10      3.06 o 
 -11  -2   1        1.32        1.65      3.40 o 
 -10  -2   1        5.38        6.12      3.40 o 
  -9  -2   1        7.08       10.87      3.49 o 
  -8  -2   1        4.21        3.73      0.75 o 
  -7  -2   1       72.00       74.53      1.95 o 
  -6  -2   1        6.65        6.41      0.65 o 
  -5  -2   1        7.21        7.90      0.83 o 
  -4  -2   1       34.54       32.07      2.96 o 
  -3  -2   1      141.95      145.47      3.80 o 
  -2  -2   1      419.63      397.37      5.61 o 
  -1  -2   1       15.40       17.10      0.84 o 
   0  -2   1      107.01      100.93      2.75 o 
   1  -2   1      401.18      387.71      5.17 o 
   2  -2   1       90.39       89.84      2.19 o 
   3  -2   1       31.76       36.82      1.04 o 
   4  -2   1      248.18      227.02      7.55 o 
   5  -2   1       15.33       12.15      0.76 o 
   6  -2   1      119.67      118.33      2.53 o 
   7  -2   1       12.64       10.99      1.04 o 
   8  -2   1        1.56        0.29      0.72 o 
   9  -2   1        3.04        7.04      3.01 o 
  10  -2   1        2.78        3.79      3.01 o 
  11  -2   1        1.46        4.08      3.49 o 
 -11  -1   1        3.94       10.19      3.98 o 
 -10  -1   1        3.91        2.87      1.97 o 
  -9  -1   1       11.70       12.86      1.63 o 
  -8  -1   1       16.01       17.65      1.64 o 
  -7  -1   1       83.35       77.34      3.11 o 
  -6  -1   1       85.63       77.61      3.58 o 
  -5  -1   1      456.85      454.78      9.41 o 
  -4  -1   1      301.79      312.35      5.36 o 
  -3  -1   1      555.07      502.79      5.56 o 
  -2  -1   1      105.61       93.12      1.74 o 
  -1  -1   1     1012.65      984.33     12.39 o 
   1  -1   1     3008.19     3062.74     52.12 o 
   2  -1   1      384.35      400.79      6.32 o 
   3  -1   1     1242.64     1177.55     17.33 o 
   4  -1   1      129.37      129.50      2.88 o 
   5  -1   1       27.00       27.89      1.46 o 
   6  -1   1       63.39       60.74      6.12 o 
   7  -1   1       74.39       73.53      2.74 o 
   8  -1   1        4.68        4.23      1.21 o 
   9  -1   1        1.22        1.35      1.24 o 
  10  -1   1        2.78        3.11      3.01 o 
  11  -1   1        1.42       -0.97      3.20 o 
 -12   0   1        0.12       -0.34      3.25 o 
 -11   0   1        2.16        3.41      2.16 o 
 -10   0   1        4.90        9.05      2.85 o 
  -9   0   1       14.30       10.11      1.71 o 
  -8   0   1        0.17        0.37      1.05 o 
  -7   0   1       55.21       47.21      2.37 o 
  -6   0   1      155.50      158.45      3.91 o 
  -5   0   1      337.07      328.10      5.91 o 
  -4   0   1      913.88      902.92     11.92 o 
  -3   0   1      644.48      624.90      6.77 o 
  -2   0   1      441.39      416.13      4.50 o 
   3   0   1       69.73       70.43      2.32 o 
   4   0   1     1435.95     1579.55     23.25 o 
   5   0   1        0.82        1.26      0.74 o 
   6   0   1       17.61       19.18      1.60 o 
   7   0   1       10.21        9.51      1.53 o 
   8   0   1        6.57        8.68      1.92 o 
   9   0   1        5.02        6.55      1.65 o 
  10   0   1        6.86        7.30      1.81 o 
  11   0   1        1.53        0.70      2.25 o 
 -11   1   1        3.99        6.52      2.32 o 
 -10   1   1        3.88        3.46      2.01 o 
  -9   1   1       12.01       11.48      1.75 o 
  -8   1   1       15.84       14.36      1.70 o 
  -7   1   1       83.11       76.31      2.98 o 
  -6   1   1       86.10       80.94      2.39 o 
  -5   1   1      454.96      456.84      6.89 o 
  -4   1   1      300.36      315.15      4.39 o 
  -3   1   1      562.03      517.43      5.65 o 
  -2   1   1      108.19       96.76      1.16 o 
  -1   1   1     1023.75     1000.66      9.28 o 
   1   1   1     3000.11     3000.25     73.73 o 
   2   1   1      372.41      401.31      7.75 o 
   3   1   1     1239.92     1166.79     21.19 o 
   4   1   1      129.44      134.16      3.20 o 
   5   1   1       29.61       28.09      2.30 o 
   6   1   1       65.48       62.99      4.20 o 
   7   1   1       75.71       73.85      2.92 o 
   8   1   1        4.09        1.88      1.55 o 
   9   1   1        1.22        1.41      1.72 o 
  10   1   1        2.68        1.20      1.98 o 
  11   1   1        1.44        1.92      2.40 o 
 -11   2   1        1.30        2.18      2.11 o 
 -10   2   1        5.40        8.34      2.29 o 
  -9   2   1        7.02        5.73      1.53 o 
  -8   2   1        4.11        2.80      1.29 o 
  -7   2   1       73.89       76.42      4.91 o 
  -6   2   1        6.36        7.66      1.00 o 
  -5   2   1        7.19        7.99      0.88 o 
  -4   2   1       34.71       31.54      1.18 o 
  -3   2   1      142.82      147.83      2.17 o 
  -2   2   1      410.80      389.71      3.79 o 
  -1   2   1       15.27       15.02      0.88 o 
   0   2   1      105.83       98.89      1.67 o 
   1   2   1      386.59      372.40      4.17 o 
   2   2   1       85.96       83.46      2.03 o 
   3   2   1       33.00       38.91      1.55 o 
   4   2   1      240.31      211.86      6.48 o 
   5   2   1       14.81       11.11      1.25 o 
   6   2   1      117.79      120.00      3.08 o 
   7   2   1       13.18       11.88      1.62 o 
   8   2   1        1.53        1.15      1.18 o 
   9   2   1        3.08        3.99      1.92 o 
  10   2   1        2.67        4.56      2.16 o 
  11   2   1        1.48        1.45      2.27 o 
 -10   3   1        0.11       -0.33      1.87 o 
  -9   3   1        6.35       11.70      2.78 o 
  -8   3   1       13.52       13.15      1.80 o 
  -7   3   1        1.86        0.10      0.90 o 
  -6   3   1       56.17       59.86      4.44 o 
  -5   3   1       36.13       38.63      1.51 o 
  -4   3   1       65.11       57.92      1.59 o 
  -3   3   1       32.08       29.86      0.85 o 
  -2   3   1       27.85       27.25      0.93 o 
  -1   3   1      210.49      222.72      3.03 o 
   0   3   1      135.27      121.08      1.71 o 
   1   3   1       87.89       82.90      1.30 o 
   2   3   1      346.04      364.13      5.21 o 
   3   3   1      102.12      105.30      2.72 o 
   4   3   1       24.99       24.69      1.68 o 
   5   3   1       68.72       68.76      2.69 o 
   6   3   1        4.37        4.36      1.21 o 
   7   3   1        3.55        3.29      1.32 o 
   8   3   1       10.65       12.96      2.22 o 
   9   3   1        2.56        2.40      1.86 o 
  10   3   1        4.31        4.21      2.31 o 
  -9   4   1        0.42        0.22      1.85 o 
  -8   4   1       18.91       20.71      2.65 o 
  -7   4   1       10.37        7.54      1.76 o 
  -6   4   1       28.26       25.90      3.06 o 
  -5   4   1       90.29       89.03      2.67 o 
  -4   4   1      136.32      129.91      2.43 o 
  -3   4   1      141.49      136.06      4.09 o 
  -2   4   1       65.83       65.92      1.61 o 
  -1   4   1      334.08      323.19      4.29 o 
   0   4   1        8.20        9.25      0.61 o 
   1   4   1      200.58      195.76      2.55 o 
   2   4   1       13.27       11.43      0.93 o 
   3   4   1       79.05       76.04      2.22 o 
   4   4   1       22.86       23.03      1.54 o 
   5   4   1       21.28       18.99      2.14 o 
   6   4   1        4.83        4.73      1.47 o 
   7   4   1       21.29       25.86      2.64 o 
   8   4   1        0.22       -0.20      1.99 o 
   9   4   1        4.62        8.28      4.34 o 
  -8   5   1        2.84        6.66      1.92 o 
  -7   5   1        6.01       10.29      1.87 o 
  -6   5   1        9.50       11.32      1.57 o 
  -5   5   1       13.36       15.05      3.16 o 
  -4   5   1        8.97        7.74      1.87 o 
  -3   5   1       64.27       65.07      4.59 o 
  -2   5   1      162.71      165.79      4.35 o 
  -1   5   1       96.39      101.75      4.03 o 
   0   5   1       52.15       51.69      1.62 o 
   1   5   1       49.01       54.71      2.13 o 
   2   5   1        4.00        2.98      1.44 o 
   3   5   1       13.86       15.96      2.91 o 
   4   5   1       14.40       13.85      2.27 o 
   5   5   1       32.27       29.19      4.47 o 
   6   5   1        9.53       10.29      1.66 o 
   7   5   1        4.00        6.30      1.73 o 
   8   5   1        3.28        4.65      1.94 o 
  -6   6   1        0.78        3.88      2.72 o 
  -5   6   1        2.81        0.78      2.33 o 
  -3   6   1        5.45        5.73      2.18 o 
  -2   6   1        8.54        8.98      1.76 o 
  -1   6   1       19.58       23.11      2.67 o 
   0   6   1        9.84        6.75      1.60 o 
   1   6   1       31.46       34.71      3.16 o 
   2   6   1        2.47        1.27      1.44 o 
   3   6   1        8.54        6.60      2.38 o 
   4   6   1        8.48       10.39      3.01 o 
   5   6   1        1.75        2.57      2.72 o 
   4  -5   2       11.05       10.97      2.77 o 
  -8  -4   2       18.56       25.19      4.37 o 
  -7  -4   2        3.14        1.02      2.18 o 
  -6  -4   2       92.50       89.46      6.16 o 
  -5  -4   2       40.82       41.89      4.22 o 
  -4  -4   2       28.87       35.14      3.49 o 
  -3  -4   2       98.02      103.88      4.85 o 
  -2  -4   2      147.42      137.37      5.10 o 
   1  -4   2       35.02       27.72      3.25 o 
   2  -4   2       93.17       84.49      5.39 o 
   3  -4   2      117.46      107.94      5.73 o 
   4  -4   2       11.06       15.65      1.90 o 
   5  -4   2      117.28      122.10      4.67 o 
   6  -4   2        2.89        1.23      2.33 o 
   7  -4   2        1.79        6.39      2.21 o 
 -10  -3   2        4.30        8.06      3.79 o 
  -9  -3   2       12.58        9.22      3.54 o 
  -8  -3   2        1.62       -0.49      2.18 o 
  -7  -3   2       41.59       42.23      4.81 o 
  -6  -3   2       39.60       33.01      3.98 o 
  -5  -3   2       52.54       52.03      4.22 o 
  -4  -3   2       69.70       76.26      4.42 o 
  -3  -3   2       12.44       16.65      2.14 o 
  -2  -3   2      274.60      268.77      6.05 o 
  -1  -3   2       29.25       31.29      1.17 o 
   0  -3   2       74.78       76.43      2.77 o 
   1  -3   2      374.69      398.28      8.21 o 
   2  -3   2        9.66        8.49      1.15 o 
   3  -3   2      224.98      223.57      5.76 o 
   4  -3   2      213.86      203.03      5.54 o 
   5  -3   2      329.15      313.06      5.88 o 
   6  -3   2      110.65      114.33      6.48 o 
   7  -3   2        7.84       10.26      1.75 o 
   8  -3   2        1.91        2.43      2.52 o 
   9  -3   2        9.27        7.77      3.40 o 
  10  -3   2        3.38        6.89      3.64 o 
 -11  -2   2        5.64        5.58      3.64 o 
 -10  -2   2        0.71       -0.10      2.86 o 
  -9  -2   2        3.42        5.39      2.96 o 
  -8  -2   2       22.27       24.34      1.21 o 
  -7  -2   2       25.66       28.47      2.31 o 
  -6  -2   2       12.76       11.03      1.12 o 
  -5  -2   2       23.69       21.10      1.15 o 
  -4  -2   2        3.69        0.93      1.10 o 
  -3  -2   2       44.49       44.76      3.23 o 
  -2  -2   2      123.13      135.68      2.86 o 
  -1  -2   2      288.06      298.31      4.32 o 
   0  -2   2      185.40      181.97      2.59 o 
   1  -2   2      957.55      983.24     11.14 o 
   2  -2   2      276.68      281.95      3.57 o 
   3  -2   2      153.29      155.20      2.57 o 
   4  -2   2      421.73      383.70      8.20 o 
   5  -2   2      122.72      123.31      2.87 o 
   6  -2   2       10.03        8.92      1.03 o 
   7  -2   2      101.36      105.52      9.69 o 
   8  -2   2       19.39       22.13      3.98 o 
   9  -2   2        4.29       -1.36      2.48 o 
  10  -2   2        7.97       10.00      3.88 o 
  11  -2   2        1.12        3.25      3.54 o 
 -11  -1   2        1.38        3.74      3.45 o 
 -10  -1   2        8.14        9.18      2.31 o 
  -9  -1   2        5.03        4.04      1.22 o 
  -8  -1   2        5.55        3.97      0.69 o 
  -7  -1   2      114.40      105.29      2.34 o 
  -6  -1   2       22.55       25.15      1.48 o 
  -5  -1   2        5.99        5.97      0.67 o 
  -4  -1   2        4.79        4.51      0.59 o 
  -3  -1   2      423.36      381.10      4.33 o 
  -2  -1   2      531.05      498.47      5.39 o 
  -1  -1   2     2127.83     2019.69     22.04 o 
   1  -1   2      440.99      402.99      5.34 o 
   2  -1   2      782.41      834.06     15.39 o 
   3  -1   2      581.67      629.60     12.01 o 
   4  -1   2      347.86      342.13     10.90 o 
   5  -1   2       99.75       96.00      3.49 o 
   6  -1   2      108.18      110.36      3.16 o 
   7  -1   2        7.63       10.34      1.35 o 
   8  -1   2        7.41        6.62      1.30 o 
   9  -1   2       14.55       15.47      1.89 o 
  10  -1   2        0.53        4.37      3.11 o 
  11  -1   2        2.00       -0.15      3.11 o 
 -12   0   2        1.03        0.83      3.20 o 
 -11   0   2        2.48        2.49      5.10 o 
 -10   0   2        0.10       -1.43      1.30 o 
  -9   0   2       13.33       13.12      1.79 o 
  -8   0   2        5.21        3.43      1.46 o 
  -7   0   2       76.38       63.08      2.60 o 
  -6   0   2       29.71       30.44      1.81 o 
  -5   0   2      226.68      245.11      3.76 o 
  -4   0   2       46.11       52.77      1.89 o 
  -3   0   2      617.81      561.71      5.62 o 
  -2   0   2      218.89      225.74      2.67 o 
   1   0   2      142.75      139.58      3.12 o 
   2   0   2       73.65       72.46      2.26 o 
   3   0   2      746.71      794.24     17.77 o 
   4   0   2       19.53       19.25      1.65 o 
   5   0   2        9.41       10.10      1.99 o 
   6   0   2       11.37        8.63      1.71 o 
   7   0   2        8.25        3.61      1.11 o 
   8   0   2        0.43       -0.27      1.06 o 
   9   0   2        1.60        0.17      1.26 o 
  10   0   2        7.60       12.23      2.09 o 
  11   0   2        1.41        0.24      2.09 o 
 -11   1   2        1.38        5.64      2.25 o 
 -10   1   2        8.38        8.74      2.27 o 
  -9   1   2        4.81        4.10      1.00 o 
  -8   1   2        5.28        4.03      1.26 o 
  -7   1   2      116.33      111.59      3.48 o 
  -6   1   2       21.56       22.79      1.44 o 
  -5   1   2        5.06        4.19      0.64 o 
  -4   1   2        6.31        5.82      0.52 o 
  -3   1   2      423.77      376.47      4.02 o 
  -2   1   2      528.97      501.88      4.63 o 
  -1   1   2     2125.17     2021.10     20.11 o 
   0   1   2     3566.51     3671.95     88.63 o 
   1   1   2      456.95      412.50      6.24 o 
   2   1   2      771.17      860.53     20.34 o 
   3   1   2      589.99      618.89     25.00 o 
   4   1   2      340.38      346.58      7.68 o 
   5   1   2       99.77      100.57      4.43 o 
   6   1   2      109.98      113.03      4.34 o 
   7   1   2        7.69       13.05      2.05 o 
   8   1   2        7.44        5.05      1.40 o 
   9   1   2       14.91       13.84      1.92 o 
  10   1   2        0.48        2.28      2.06 o 
  11   1   2        2.04        3.73      2.40 o 
 -11   2   2        5.64        4.55      2.23 o 
 -10   2   2        0.76        5.39      2.02 o 
  -9   2   2        3.66        2.62      1.22 o 
  -8   2   2       22.34       23.46      2.33 o 
  -7   2   2       25.54       27.94      1.53 o 
  -6   2   2       13.48       14.35      1.06 o 
  -5   2   2       22.90       19.16      1.06 o 
  -4   2   2        4.03        2.28      0.48 o 
  -3   2   2       49.01       51.20      0.90 o 
  -2   2   2      119.35      129.79      1.72 o 
  -1   2   2      281.04      293.51      3.78 o 
   0   2   2      184.39      182.44      2.52 o 
   1   2   2      957.31      998.59     12.42 o 
   2   2   2      285.50      297.10      6.06 o 
   3   2   2      147.71      153.31      4.04 o 
   4   2   2      424.46      391.04      7.10 o 
   5   2   2      121.90      124.71      3.51 o 
   6   2   2        9.42        8.36      1.36 o 
   7   2   2      102.12      105.20      4.02 o 
   8   2   2       19.20       23.72      2.60 o 
   9   2   2        4.29        2.05      1.83 o 
  10   2   2        8.01        8.94      2.46 o 
  11   2   2        1.17        2.25      2.32 o 
 -10   3   2        4.33        4.71      2.11 o 
  -9   3   2       12.54       13.76      3.01 o 
  -8   3   2        1.73        1.63      1.26 o 
  -7   3   2       41.23       39.69      2.12 o 
  -6   3   2       39.47       38.08      2.50 o 
  -5   3   2       52.22       51.85      1.64 o 
  -4   3   2       70.98       73.05      1.59 o 
  -3   3   2       12.32       13.27      0.61 o 
  -2   3   2      266.96      254.95      3.57 o 
  -1   3   2       26.47       27.37      0.87 o 
   0   3   2       73.54       76.39      1.32 o 
   1   3   2      363.28      385.50      4.54 o 
   2   3   2       10.01        9.40      0.91 o 
   3   3   2      228.85      231.00      4.66 o 
   4   3   2      211.33      201.80      5.37 o 
   5   3   2      327.59      325.60      6.67 o 
   6   3   2      109.25      121.64      5.27 o 
   7   3   2        7.18        6.86      1.84 o 
   8   3   2        1.90        0.31      1.63 o 
   9   3   2        9.39        9.73      2.40 o 
  10   3   2        3.39        9.17      2.62 o 
  -9   4   2       14.00       13.08      2.41 o 
  -8   4   2       18.49       16.14      2.31 o 
  -7   4   2        3.15        1.75      3.11 o 
  -6   4   2       92.32       92.24      4.53 o 
  -5   4   2       41.08       40.05      1.98 o 
  -4   4   2       28.54       25.79      1.11 o 
  -3   4   2       97.66      100.75      1.98 o 
  -2   4   2      148.25      142.86      3.18 o 
  -1   4   2      186.78      188.02      2.60 o 
   0   4   2      118.96      112.81      2.07 o 
   1   4   2       35.31       33.59      1.00 o 
   2   4   2       93.12       94.27      2.16 o 
   3   4   2      115.29      110.59      2.70 o 
   4   4   2       11.19       11.60      1.61 o 
   5   4   2      115.04      123.31      5.10 o 
   6   4   2        3.13        3.42      1.44 o 
   7   4   2        1.86        1.22      2.33 o 
   8   4   2       13.15       19.50      2.65 o 
   9   4   2        3.65        2.98      3.35 o 
  -8   5   2        5.07        4.63      1.72 o 
  -7   5   2       12.79       14.56      2.28 o 
  -6   5   2        4.09        5.41      1.28 o 
  -5   5   2       33.96       35.53      4.22 o 
  -4   5   2       24.52       28.53      2.68 o 
  -3   5   2       12.35       10.32      1.49 o 
  -2   5   2       18.26       20.71      1.78 o 
  -1   5   2       75.53       73.95      2.49 o 
   0   5   2       70.18       70.75      1.95 o 
   1   5   2       73.49       77.90      1.99 o 
   2   5   2       11.36       12.06      1.83 o 
   3   5   2        7.16        7.56      1.83 o 
   4   5   2       10.53        8.35      2.72 o 
   5   5   2        3.24        1.36      1.16 o 
   6   5   2        3.44        3.16      2.18 o 
   7   5   2        7.54        5.58      1.85 o 
  -6   6   2        8.97        5.49      2.82 o 
  -5   6   2        4.50        3.98      2.43 o 
  -4   6   2        2.91        1.07      2.23 o 
  -3   6   2        5.32        1.41      1.94 o 
  -2   6   2       17.91       15.48      2.67 o 
  -1   6   2        3.84        4.22      1.80 o 
   0   6   2       39.79       42.60      1.99 o 
   1   6   2       15.21       12.57      2.38 o 
   2   6   2        7.45        9.02      1.97 o 
   3   6   2        9.62        7.18      2.62 o 
   4   6   2        3.75        0.49      2.38 o 
   5   6   2        7.18       10.19      3.49 o 
   2  -5   3        9.01        5.39      2.28 o 
  -8  -4   3        3.33        3.06      2.67 o 
  -7  -4   3       25.22       26.45      4.03 o 
  -6  -4   3       11.70       11.16      3.01 o 
  -5  -4   3       40.16       53.01      4.42 o 
  -4  -4   3       74.44       80.09      4.85 o 
  -3  -4   3       19.24       18.30      2.48 o 
  -2  -4   3      234.57      244.88      7.57 o 
   0  -4   3       31.04       32.91      3.59 o 
   1  -4   3      103.50       86.55      5.44 o 
   2  -4   3       30.10       28.78      3.54 o 
   3  -4   3       10.08       14.45      2.55 o 
   4  -4   3      137.91      136.83      4.80 o 
   5  -4   3        0.29        0.83      1.29 o 
   6  -4   3       30.05       29.25      2.78 o 
   7  -4   3        8.71       12.28      2.82 o 
 -11  -3   3        5.45        8.01      4.08 o 
 -10  -3   3        4.55        3.16      3.40 o 
  -9  -3   3        2.15       -0.39      2.62 o 
  -8  -3   3       17.44       16.46      3.59 o 
  -7  -3   3       14.07       10.53      3.01 o 
  -6  -3   3       46.33       50.24      4.76 o 
  -5  -3   3       46.83       58.30      4.32 o 
  -4  -3   3       17.18       15.91      1.75 o 
  -3  -3   3      120.62      112.29      3.77 o 
  -2  -3   3       32.74       30.98      1.96 o 
  -1  -3   3      368.68      376.07      8.64 o 
   0  -3   3      364.62      387.39      6.30 o 
   1  -3   3       71.46       82.27      3.57 o 
   2  -3   3      228.61      222.89      4.27 o 
   3  -3   3       91.05       83.89      3.06 o 
   4  -3   3       42.50       44.68      2.17 o 
   5  -3   3      264.33      260.04      6.15 o 
   6  -3   3       10.52       10.11      3.74 o 
   7  -3   3       85.08       86.70      4.34 o 
   8  -3   3       22.92       28.40      4.61 o 
   9  -3   3        1.51        4.61      3.25 o 
  10  -3   3        1.90        5.82      3.74 o 
 -11  -2   3        0.94       -1.16      3.16 o 
 -10  -2   3        8.75       14.22      3.93 o 
  -9  -2   3        4.66        9.47      3.16 o 
  -8  -2   3        3.10        2.04      0.87 o 
  -7  -2   3       22.79       23.51      1.50 o 
  -6  -2   3       29.79       29.37      2.29 o 
  -5  -2   3       32.90       36.89      1.73 o 
  -4  -2   3      156.77      189.39      5.18 o 
  -3  -2   3      228.73      226.27      5.85 o 
  -2  -2   3      106.52      110.20      2.31 o 
  -1  -2   3      112.88      117.31      1.83 o 
   0  -2   3      756.14      830.17     10.70 o 
   1  -2   3     1251.06     1260.50     15.77 o 
   2  -2   3      161.59      189.43      3.45 o 
   3  -2   3      673.85      675.46     10.31 o 
   4  -2   3      295.00      292.22      6.89 o 
   5  -2   3       51.65       50.41      2.68 o 
   6  -2   3      267.68      259.96      5.42 o 
   7  -2   3       39.59       43.65      2.15 o 
   8  -2   3        8.44        4.08      2.77 o 
   9  -2   3       39.45       30.29      5.10 o 
  10  -2   3        2.86        5.53      3.45 o 
 -12  -1   3        0.58        1.02      3.49 o 
 -11  -1   3       12.06       20.29      4.81 o 
 -10  -1   3        2.54        3.56      1.96 o 
  -9  -1   3       21.34       26.10      2.08 o 
  -8  -1   3       40.75       41.18      4.46 o 
  -7  -1   3       24.70       22.21      1.65 o 
  -6  -1   3       41.94       35.06      1.54 o 
  -5  -1   3       71.20       58.50      2.74 o 
  -4  -1   3      124.28      131.51      2.52 o 
  -3  -1   3      428.13      428.68      5.49 o 
  -2  -1   3      579.20      605.98      6.46 o 
  -1  -1   3      827.79      795.75      8.25 o 
   0  -1   3     2069.40     2119.53     26.00 o 
   1  -1   3      250.21      283.02      4.65 o 
   2  -1   3     1769.30     1769.90     25.19 o 
   3  -1   3      266.99      244.50      7.86 o 
   4  -1   3      211.80      231.10      8.06 o 
   5  -1   3       86.92       86.47      5.15 o 
   6  -1   3       47.29       50.70      2.25 o 
   7  -1   3        2.97        2.73      1.06 o 
   8  -1   3       56.66       66.36      5.37 o 
   9  -1   3        3.30        5.69      1.50 o 
  10  -1   3       12.47       20.39      4.51 o 
  11  -1   3        1.61       -0.15      3.35 o 
 -12   0   3        2.99        0.63      3.25 o 
 -11   0   3        9.17       16.06      2.96 o 
 -10   0   3       29.07       30.92      2.60 o 
  -9   0   3        0.61       -0.77      1.17 o 
  -8   0   3        0.27       -0.52      0.56 o 
  -7   0   3      326.34      344.51      5.51 o 
  -6   0   3       31.34       29.69      1.11 o 
  -5   0   3      274.54      257.20      3.36 o 
  -4   0   3       96.52       89.47      1.45 o 
  -3   0   3        0.14        0.74      0.36 o 
  -2   0   3        1.67        0.29      0.29 o 
  -1   0   3     3849.18     3834.75     65.63 o 
   0   0   3     1183.74     1325.02     16.39 o 
   1   0   3      731.74      774.63     14.12 o 
   2   0   3      610.53      651.34     12.32 o 
   3   0   3        0.30        2.93      0.98 o 
   4   0   3      531.47      564.11     19.59 o 
   5   0   3       75.20       70.29      4.37 o 
   6   0   3        5.32        3.49      1.89 o 
   7   0   3       20.60       20.34      1.82 o 
   8   0   3        5.89        6.26      1.42 o 
   9   0   3        4.38        4.61      1.50 o 
  10   0   3        3.47        2.54      1.69 o 
  11   0   3        0.09       -0.97      2.96 o 
 -12   1   3        0.57        0.88      2.22 o 
 -11   1   3       12.12       20.87      3.09 o 
 -10   1   3        2.60        2.71      2.74 o 
  -9   1   3       21.16       20.59      1.56 o 
  -8   1   3       42.29       42.26      1.91 o 
  -7   1   3       24.83       22.62      1.40 o 
  -6   1   3       43.26       36.61      1.21 o 
  -5   1   3       73.83       62.57      1.73 o 
  -4   1   3      126.93      136.91      2.16 o 
  -3   1   3      443.95      446.31      4.27 o 
  -2   1   3      575.70      598.94      5.97 o 
  -1   1   3      810.55      794.03      9.06 o 
   0   1   3     2102.00     2128.03     26.01 o 
   1   1   3      250.28      278.61      4.99 o 
   2   1   3     1783.56     1725.44     30.96 o 
   3   1   3      271.11      249.89      5.87 o 
   4   1   3      212.20      245.17      6.07 o 
   5   1   3       90.36       88.04      3.64 o 
   6   1   3       48.17       52.91      3.06 o 
   7   1   3        3.13        2.51      1.17 o 
   8   1   3       57.86       65.29      5.26 o 
   9   1   3        3.29        1.32      2.19 o 
  10   1   3       12.61        9.03      7.55 o 
  11   1   3        1.59        0.20      2.17 o 
 -11   2   3        0.92        1.75      2.11 o 
 -10   2   3        8.69       14.52      2.55 o 
  -9   2   3        4.68        4.86      1.30 o 
  -8   2   3        2.89        2.70      1.06 o 
  -7   2   3       22.95       24.24      1.42 o 
  -6   2   3       29.28       29.91      1.51 o 
  -5   2   3       32.88       34.81      1.22 o 
  -4   2   3      162.98      187.20      2.48 o 
  -3   2   3      229.70      228.16      2.55 o 
  -2   2   3      113.82      119.76      1.66 o 
  -1   2   3      107.54      113.84      1.71 o 
   0   2   3      761.06      832.98     10.67 o 
   1   2   3     1236.35     1246.84     18.20 o 
   2   2   3      162.45      190.07      5.58 o 
   3   2   3      675.24      671.99     16.96 o 
   4   2   3      303.30      316.05      7.28 o 
   5   2   3       51.50       47.28      2.37 o 
   6   2   3      272.60      282.54      6.28 o 
   7   2   3       39.37       50.71      3.77 o 
   8   2   3        8.67        7.29      1.93 o 
   9   2   3       39.61       45.25      5.02 o 
  10   2   3        2.94        4.42      3.62 o 
 -11   3   3        5.37        4.60      2.37 o 
 -10   3   3        4.59        3.25      2.04 o 
  -9   3   3        2.20        2.81      1.79 o 
  -8   3   3       17.70       11.81      1.81 o 
  -7   3   3       14.08       10.47      1.29 o 
  -6   3   3       47.33       49.66      2.11 o 
  -5   3   3       46.30       48.50      1.59 o 
  -4   3   3       17.21       16.66      0.80 o 
  -3   3   3      122.66      119.83      3.28 o 
  -2   3   3       32.79       29.89      0.87 o 
  -1   3   3      370.53      376.90      4.57 o 
   0   3   3      356.07      371.57      4.92 o 
   1   3   3       71.30       83.03      1.78 o 
   2   3   3      225.80      227.96      5.28 o 
   3   3   3       90.87       84.57      3.02 o 
   4   3   3       43.34       45.48      2.46 o 
   5   3   3      265.03      272.51      6.00 o 
   6   3   3       10.86       11.80      2.16 o 
   7   3   3       86.34       76.16      6.16 o 
   8   3   3       22.77       23.09      3.52 o 
   9   3   3        1.51        4.08      2.16 o 
  10   3   3        1.85        0.90      2.16 o 
  -9   4   3        6.92        4.83      2.09 o 
  -8   4   3        3.45        6.95      1.94 o 
  -7   4   3       25.49       26.00      3.30 o 
  -6   4   3       11.58        7.95      1.55 o 
  -5   4   3       40.56       41.97      2.18 o 
  -4   4   3       74.88       72.19      1.63 o 
  -3   4   3       19.09       19.99      1.02 o 
  -2   4   3      234.92      235.50      3.55 o 
  -1   4   3       79.91       75.99      1.98 o 
   0   4   3       30.32       32.61      1.06 o 
   1   4   3      102.12       96.68      2.20 o 
   2   4   3       30.44       26.84      1.46 o 
   3   4   3       10.47       11.97      2.62 o 
   4   4   3      137.33      139.96      5.24 o 
   5   4   3        0.27        1.20      1.51 o 
   6   4   3       30.24       25.05      4.22 o 
   7   4   3        8.87        7.97      1.99 o 
   8   4   3        0.26       -0.22      2.14 o 
   9   4   3        1.81        4.98      2.27 o 
  -8   5   3        4.53        7.49      2.55 o 
  -7   5   3        2.27        1.19      1.38 o 
  -6   5   3       31.72       31.28      2.23 o 
  -5   5   3        9.16       10.68      2.77 o 
  -4   5   3        8.15        8.24      1.50 o 
  -3   5   3       31.91       31.78      2.19 o 
  -2   5   3       48.83       49.30      1.94 o 
  -1   5   3        8.63        8.13      0.89 o 
   0   5   3       36.67       35.70      1.56 o 
   1   5   3        4.49        4.78      0.82 o 
   2   5   3        9.12        8.60      1.67 o 
   3   5   3        4.18        2.94      1.53 o 
   4   5   3        1.18       -1.60      1.99 o 
   5   5   3        4.76        4.56      2.67 o 
   6   5   3        0.71        1.40      1.58 o 
   7   5   3        0.04       -2.04      1.50 o 
  -6   6   3        1.24        3.25      2.62 o 
  -5   6   3        5.85        7.72      2.77 o 
  -4   6   3       12.39       13.74      3.01 o 
  -3   6   3        0.95        3.93      2.18 o 
  -2   6   3        7.24        8.30      2.28 o 
  -1   6   3       12.29       12.04      2.28 o 
   0   6   3        1.79        0.78      1.00 o 
   1   6   3        0.20       -0.58      1.50 o 
   2   6   3        9.17       10.73      2.52 o 
   3   6   3        0.23       -0.34      1.99 o 
   4   6   3        2.72        4.56      2.72 o 
   5   6   3        0.21       -0.92      2.57 o 
  -8  -4   4        3.55        7.23      3.30 o 
  -7  -4   4        5.36        6.94      2.77 o 
  -6  -4   4       68.84       85.82      5.92 o 
  -5  -4   4       13.70       14.76      2.91 o 
  -4  -4   4       38.20       49.03      4.13 o 
  -3  -4   4       71.35       69.94      3.16 o 
  -2  -4   4       71.14       59.61      4.37 o 
  -1  -4   4      100.45      102.71      2.68 o 
   0  -4   4      166.54      165.52      5.00 o 
   1  -4   4       42.09       40.47      2.97 o 
   2  -4   4       78.90       77.65      2.34 o 
   3  -4   4       57.40       51.96      2.86 o 
   4  -4   4        0.27       -0.22      3.11 o 
   5  -4   4       41.79       41.44      6.80 o 
   6  -4   4       14.22       11.61      2.06 o 
   7  -4   4        6.21        6.70      2.52 o 
 -11  -3   4        0.41        2.52      3.49 o 
 -10  -3   4        1.14        2.52      3.30 o 
  -9  -3   4        7.12        6.89      3.20 o 
  -8  -3   4       17.08       13.54      3.40 o 
  -7  -3   4       12.41       17.43      3.45 o 
  -6  -3   4        0.16       -2.15      1.08 o 
  -5  -3   4       38.40       40.53      2.86 o 
  -4  -3   4       24.26       29.68      2.30 o 
  -3  -3   4        3.19        2.76      1.06 o 
  -2  -3   4      395.66      387.42      7.06 o 
  -1  -3   4      134.14      129.18      9.64 o 
   0  -3   4      169.76      188.68      3.14 o 
   1  -3   4      297.52      306.52      4.03 o 
   2  -3   4       69.79       75.24      1.44 o 
   3  -3   4       51.09       51.16      1.43 o 
   4  -3   4      364.97      353.55      5.38 o 
   5  -3   4       72.11       68.39      3.41 o 
   6  -3   4       72.53       72.45      3.66 o 
   7  -3   4       41.71       41.35      3.20 o 
   8  -3   4        1.02       -1.99      2.33 o 
   9  -3   4        6.71        6.12      3.54 o 
 -11  -2   4        0.58        0.83      3.25 o 
 -10  -2   4        7.18        2.38      3.01 o 
  -9  -2   4       14.25        7.48      2.86 o 
  -8  -2   4       22.66       24.74      1.71 o 
  -7  -2   4       13.96       13.06      2.68 o 
  -6  -2   4       27.52       25.71      1.72 o 
  -5  -2   4       29.85       31.12      1.66 o 
  -4  -2   4        2.99        0.95      0.49 o 
  -3  -2   4      184.37      187.76      3.27 o 
  -2  -2   4      265.13      275.14      4.24 o 
  -1  -2   4      339.02      323.59      4.47 o 
   0  -2   4      330.81      367.67      4.72 o 
   1  -2   4       74.47       69.99      2.26 o 
   2  -2   4      373.86      372.56      7.34 o 
   3  -2   4      417.43      415.03      8.16 o 
   4  -2   4      132.01      127.93      3.99 o 
   5  -2   4      274.62      280.24      6.97 o 
   6  -2   4       95.70       95.31      6.26 o 
   7  -2   4        3.80        4.62      1.12 o 
   8  -2   4       30.93       33.59      4.81 o 
   9  -2   4        6.79        5.05      3.20 o 
  10  -2   4        3.50        5.19      3.69 o 
 -12  -1   4        1.37       -1.99      3.20 o 
 -11  -1   4        2.36       -0.15      3.06 o 
 -10  -1   4       12.37       14.11      1.88 o 
  -9  -1   4        7.12        5.84      1.35 o 
  -8  -1   4        1.72       -0.09      0.99 o 
  -7  -1   4      140.38      137.76      3.21 o 
  -6  -1   4       16.19       13.46      1.18 o 
  -5  -1   4       62.30       62.58      1.79 o 
  -4  -1   4      186.17      184.25      3.30 o 
  -3  -1   4       75.25       74.86      1.41 o 
  -2  -1   4       66.05       66.96      1.26 o 
  -1  -1   4     1851.40     1934.73     21.44 o 
   0  -1   4     1417.98     1476.80     18.24 o 
   1  -1   4      377.67      373.52      6.14 o 
   2  -1   4      439.97      413.63      6.91 o 
   3  -1   4      234.48      242.21      8.15 o 
   4  -1   4      421.48      431.03     13.15 o 
   5  -1   4       22.86       15.63      2.57 o 
   6  -1   4       13.07       11.26      3.23 o 
   7  -1   4       28.22       28.46      2.08 o 
   8  -1   4       21.35       20.92      2.03 o 
   9  -1   4        4.82        4.12      2.11 o 
  10  -1   4        6.24        5.68      3.64 o 
 -12   0   4        0.74       -5.24      2.62 o 
 -11   0   4        8.34       16.50      2.95 o 
 -10   0   4        0.10       -2.54      1.27 o 
  -9   0   4       54.05       62.80      3.28 o 
  -8   0   4       51.93       46.64      2.88 o 
  -7   0   4       31.13       30.19      1.75 o 
  -6   0   4      112.45      119.96      2.80 o 
  -5   0   4      148.38      146.02      2.96 o 
  -4   0   4       12.91       17.06      0.88 o 
  -3   0   4     1202.08     1152.87     11.07 o 
  -2   0   4      328.46      343.84      4.01 o 
  -1   0   4     4594.92     4810.55     67.34 o 
   0   0   4       61.46       62.37      1.44 o 
   1   0   4       32.75       35.82      1.42 o 
   2   0   4       97.05       97.90      2.99 o 
   3   0   4     1599.92     1742.59     33.32 o 
   4   0   4        8.39        9.81      1.99 o 
   5   0   4      109.55      107.76      5.49 o 
   6   0   4       72.28       84.07      5.34 o 
   7   0   4        7.47        6.74      1.62 o 
   8   0   4        0.55        0.04      1.15 o 
   9   0   4        1.38       -0.93      1.34 o 
  10   0   4        1.96       -0.59      1.99 o 
  11   0   4        0.12        1.99      3.35 o 
 -12   1   4        1.36        3.07      2.94 o 
 -11   1   4        2.30        2.20      2.07 o 
 -10   1   4       12.19       10.24      7.38 o 
  -9   1   4        7.29        6.04      1.52 o 
  -8   1   4        1.99        1.97      1.14 o 
  -7   1   4      139.24      140.21      3.23 o 
  -6   1   4       16.19       12.75      0.82 o 
  -5   1   4       62.93       63.80      1.68 o 
  -4   1   4      193.69      197.28      2.69 o 
  -3   1   4       76.46       78.36      1.45 o 
  -2   1   4       71.57       69.20      1.42 o 
  -1   1   4     1868.98     1947.98     21.47 o 
   0   1   4     1429.87     1441.64     18.22 o 
   1   1   4      388.65      372.00      8.38 o 
   2   1   4      442.85      418.39     13.23 o 
   3   1   4      235.24      250.21      6.04 o 
   4   1   4      427.52      437.54      9.63 o 
   5   1   4       22.62       27.28      3.40 o 
   6   1   4       13.21       16.16      3.01 o 
   7   1   4       29.31       29.35      2.96 o 
   8   1   4       21.00       22.03      2.23 o 
   9   1   4        5.21        5.15      2.23 o 
  10   1   4        6.34        6.99      2.48 o 
 -11   2   4        0.62        4.06      4.20 o 
 -10   2   4        7.17        6.83      2.19 o 
  -9   2   4       13.55       14.13      3.18 o 
  -8   2   4       22.38       20.83      1.58 o 
  -7   2   4       13.76       13.16      1.13 o 
  -6   2   4       25.28       23.92      1.08 o 
  -5   2   4       31.44       34.81      1.24 o 
  -4   2   4        3.59        2.71      0.40 o 
  -3   2   4      189.46      191.08      2.29 o 
  -2   2   4      266.31      277.49      3.48 o 
  -1   2   4      338.74      322.67      4.23 o 
   0   2   4      341.40      373.06      5.31 o 
   1   2   4       74.31       68.45      2.38 o 
   2   2   4      375.60      363.40      7.82 o 
   3   2   4      416.23      405.67      8.88 o 
   4   2   4      130.77      124.99      4.18 o 
   5   2   4      272.39      265.62      7.19 o 
   6   2   4       96.67       99.79      6.29 o 
   7   2   4        4.09        5.15      3.62 o 
   8   2   4       31.74       37.51      4.59 o 
   9   2   4        6.82        4.28      2.10 o 
  10   2   4        3.53        3.37      2.25 o 
 -11   3   4        0.39        1.90      2.40 o 
 -10   3   4        1.21        1.75      1.98 o 
  -9   3   4        6.90        6.50      2.00 o 
  -8   3   4       16.44       15.06      1.78 o 
  -7   3   4       12.16       13.60      1.67 o 
  -6   3   4        0.16       -0.22      0.78 o 
  -5   3   4       38.16       39.22      1.53 o 
  -4   3   4       24.72       24.96      0.83 o 
  -3   3   4        2.99        1.92      0.45 o 
  -2   3   4      397.06      394.48      4.44 o 
  -1   3   4      137.22      142.99      2.18 o 
   0   3   4      170.36      187.41      3.87 o 
   1   3   4      299.51      311.42      4.69 o 
   2   3   4       68.75       75.60      2.79 o 
   3   3   4       49.28       49.46      2.49 o 
   4   3   4      362.41      357.22     10.27 o 
   5   3   4       71.85       67.14      3.75 o 
   6   3   4       73.57       65.40      8.28 o 
   7   3   4       42.02       35.48      5.10 o 
   8   3   4        1.08       -1.30      1.64 o 
   9   3   4        6.65        8.56      2.43 o 
 -10   4   4        0.43        0.56      2.69 o 
  -9   4   4        1.78        6.10      4.83 o 
  -8   4   4        3.61        1.97      1.62 o 
  -7   4   4        5.32        6.39      2.04 o 
  -6   4   4       69.02       67.20      2.79 o 
  -5   4   4       13.95       12.34      1.23 o 
  -4   4   4       38.47       41.65      1.16 o 
  -3   4   4       73.44       75.95      1.58 o 
  -2   4   4       70.85       68.66      1.47 o 
  -1   4   4       98.29      101.28      1.81 o 
   0   4   4      168.26      161.78      2.84 o 
   1   4   4       41.76       39.07      1.43 o 
   2   4   4       80.14       86.30      2.70 o 
   3   4   4       56.78       48.86      3.14 o 
   4   4   4        0.25       -0.13      1.42 o 
   5   4   4       40.53       41.26      4.81 o 
   6   4   4       14.36       13.54      3.59 o 
   7   4   4        5.90        7.18      3.16 o 
   8   4   4        6.47        7.86      3.28 o 
  -8   5   4        6.53        5.34      1.99 o 
  -7   5   4        7.32        5.46      1.55 o 
  -6   5   4        0.18       -0.31      1.15 o 
  -5   5   4       19.29       20.78      3.40 o 
  -4   5   4       16.70       17.56      1.86 o 
  -3   5   4        6.26        6.53      1.40 o 
  -2   5   4       70.52       65.53      2.67 o 
  -1   5   4        7.59        7.82      0.93 o 
   0   5   4        2.83        1.52      0.75 o 
   1   5   4       21.72       21.71      1.43 o 
   2   5   4        2.59        3.00      1.44 o 
   3   5   4       10.17       10.69      2.11 o 
   4   5   4        3.01        5.24      2.52 o 
   5   5   4        4.80        4.71      2.86 o 
   6   5   4        2.76        3.06      3.11 o 
   7   5   4        1.06        1.78      1.70 o 
  -6   6   4        3.59        5.10      2.82 o 
  -5   6   4        1.08       -0.24      2.23 o 
  -4   6   4        9.33        7.28      2.67 o 
  -3   6   4        9.55       10.82      2.72 o 
  -2   6   4        7.32       11.07      2.48 o 
  -1   6   4       14.07       13.45      2.43 o 
   0   6   4        2.87        2.45      1.18 o 
   1   6   4       17.36       19.23      1.73 o 
   2   6   4        5.19        3.59      2.28 o 
   3   6   4        5.45        5.34      2.57 o 
   4   6   4        1.00        0.53      2.43 o 
  -8  -4   5        2.45        2.77      2.82 o 
  -7  -4   5       22.27       21.84      3.93 o 
  -6  -4   5        0.78       -0.39      2.09 o 
  -5  -4   5       36.89       42.86      4.37 o 
  -4  -4   5       37.64       37.14      3.83 o 
  -3  -4   5       23.81       22.04      2.14 o 
  -2  -4   5      284.53      276.17     12.13 o 
  -1  -4   5       45.62       45.59      2.93 o 
   0  -4   5       23.53       22.66      3.76 o 
   1  -4   5      151.24      155.86      3.56 o 
   2  -4   5       27.30       26.03      1.57 o 
   3  -4   5       14.88       16.20      1.26 o 
   4  -4   5       30.98       31.86      2.75 o 
   5  -4   5        8.13        6.13      1.71 o 
   6  -4   5        2.77        3.98      2.23 o 
 -11  -3   5        0.55        3.30      3.74 o 
 -10  -3   5        0.65        3.54      3.30 o 
  -9  -3   5        2.59        3.79      3.01 o 
  -8  -3   5        5.12        6.50      2.82 o 
  -7  -3   5        6.09        5.19      2.62 o 
  -6  -3   5       73.35       70.18      3.67 o 
  -5  -3   5        0.65        0.50      2.50 o 
  -4  -3   5       26.01       23.38      2.11 o 
  -3  -3   5      118.16      115.07      3.25 o 
  -2  -3   5       74.57       77.70      2.48 o 
  -1  -3   5      276.72      288.15      4.49 o 
   0  -3   5      202.41      203.69      5.37 o 
   1  -3   5      124.91      118.35      6.87 o 
   2  -3   5       87.64       93.10      2.12 o 
   3  -3   5       75.59       70.00      4.00 o 
   4  -3   5       21.73       21.02      1.40 o 
   5  -3   5       72.01       72.45      2.36 o 
   6  -3   5       29.34       26.55      2.74 o 
   7  -3   5        3.34        2.85      1.64 o 
   8  -3   5       18.64       20.53      4.37 o 
   9  -3   5        0.06        2.38      3.25 o 
 -11  -2   5        8.41        7.33      4.13 o 
 -10  -2   5        1.99       -1.07      2.82 o 
  -9  -2   5        0.76        2.82      2.82 o 
  -8  -2   5        1.58        0.86      2.35 o 
  -7  -2   5       58.19       51.82      4.85 o 
  -6  -2   5       27.99       25.40      1.79 o 
  -5  -2   5      139.39      136.12      3.39 o 
  -4  -2   5        3.20        3.75      0.77 o 
  -3  -2   5      116.52      102.07      3.58 o 
  -2  -2   5       45.09       43.87      2.09 o 
  -1  -2   5      365.36      357.96      5.37 o 
   0  -2   5      811.73      859.56     13.06 o 
   1  -2   5       41.86       39.09      2.35 o 
   2  -2   5       98.17      113.74      3.59 o 
   3  -2   5       27.36       27.86      2.62 o 
   4  -2   5      276.47      274.30      9.27 o 
   5  -2   5       48.16       47.96      4.39 o 
   6  -2   5       24.73       21.68      2.36 o 
   7  -2   5        4.24        2.51      1.09 o 
   8  -2   5       10.10        5.39      3.06 o 
   9  -2   5        1.19        2.04      3.06 o 
  10  -2   5        0.43        6.36      3.83 o 
 -12  -1   5        3.76        6.94      4.03 o 
 -11  -1   5        2.39        0.00      3.16 o 
 -10  -1   5        4.50        5.27      1.50 o 
  -9  -1   5       10.07       12.62      2.57 o 
  -8  -1   5       79.67       85.50      2.66 o 
  -7  -1   5       25.13       24.95      1.58 o 
  -6  -1   5      296.80      299.08      5.21 o 
  -5  -1   5       13.39       13.68      1.11 o 
  -4  -1   5       59.25       69.88      1.79 o 
  -3  -1   5       67.69       72.35      1.55 o 
  -2  -1   5      121.08      119.62      1.87 o 
  -1  -1   5      686.71      676.25      8.10 o 
   0  -1   5       16.31       13.98      1.04 o 
   1  -1   5      620.28      667.54     10.27 o 
   2  -1   5       27.43       24.32      2.43 o 
   3  -1   5      427.70      450.11     13.40 o 
   4  -1   5        5.06        9.95      1.99 o 
   5  -1   5       59.45       56.55      4.17 o 
   6  -1   5        2.92        4.71      2.04 o 
   7  -1   5       24.28       24.61      3.42 o 
   8  -1   5        2.24        1.08      1.24 o 
   9  -1   5       18.15       16.08      3.91 o 
  10  -1   5        0.58       -0.15      2.96 o 
 -12   0   5        1.32        1.55      3.35 o 
 -11   0   5        4.70       10.38      3.01 o 
 -10   0   5       19.44       24.18      2.34 o 
  -9   0   5        7.52        6.31      1.49 o 
  -8   0   5        0.90       -1.09      0.95 o 
  -7   0   5      246.15      256.49      4.88 o 
  -6   0   5        8.42        9.52      1.04 o 
  -5   0   5      212.98      209.39      3.83 o 
  -4   0   5       93.55       93.54      1.60 o 
  -3   0   5        4.68        6.75      0.56 o 
  -2   0   5       27.86       21.70      1.13 o 
  -1   0   5        1.60        0.72      0.48 o 
   0   0   5       24.44       23.98      1.05 o 
   1   0   5      163.85      160.81      3.35 o 
   2   0   5        1.06        0.74      0.84 o 
   3   0   5      320.96      330.02     10.73 o 
   4   0   5       18.04       18.54      2.62 o 
   5   0   5       29.39       31.50      3.64 o 
   6   0   5       54.06       44.22      4.51 o 
   7   0   5        0.33       -0.68      1.84 o 
   8   0   5       10.93       12.84      1.90 o 
   9   0   5        3.53        3.31      1.63 o 
  10   0   5       13.23       10.95      2.75 o 
 -12   1   5        3.71        6.62      2.63 o 
 -11   1   5        2.21        2.28      2.04 o 
 -10   1   5        4.51        6.04      2.07 o 
  -9   1   5        9.44       12.26      1.76 o 
  -8   1   5       79.25       78.19      2.70 o 
  -7   1   5       25.11       26.38      1.25 o 
  -6   1   5      295.32      311.63      4.19 o 
  -5   1   5       12.50       12.51      0.90 o 
  -4   1   5       62.38       72.19      1.69 o 
  -3   1   5       65.18       69.26      1.42 o 
  -2   1   5      120.95      116.00      2.60 o 
  -1   1   5      688.31      685.70      8.14 o 
   0   1   5       18.00       16.54      0.91 o 
   1   1   5      614.76      645.04     10.28 o 
   2   1   5       28.05       23.46      2.18 o 
   3   1   5      432.96      446.90     11.41 o 
   4   1   5        5.33        6.79      1.65 o 
   5   1   5       59.92       56.50      5.05 o 
   6   1   5        2.87        4.03      2.09 o 
   7   1   5       23.49       20.97      3.83 o 
   8   1   5        1.96        2.71      1.84 o 
   9   1   5       18.05       18.67      2.89 o 
  10   1   5        0.52       -1.68      2.02 o 
 -11   2   5        8.29        9.16      3.47 o 
 -10   2   5        2.06        2.32      1.94 o 
  -9   2   5        0.69       -0.31      1.70 o 
  -8   2   5        1.70        0.30      0.88 o 
  -7   2   5       56.27       47.84      1.73 o 
  -6   2   5       27.98       25.12      1.13 o 
  -5   2   5      137.76      132.04      2.50 o 
  -4   2   5        2.48        2.21      0.41 o 
  -3   2   5      117.49      115.59      2.75 o 
  -2   2   5       42.15       37.62      1.19 o 
  -1   2   5      370.66      363.62      4.78 o 
   0   2   5      808.41      845.29     11.23 o 
   1   2   5       45.50       41.88      2.19 o 
   2   2   5       98.59      121.50      4.34 o 
   3   2   5       25.79       24.34      1.98 o 
   4   2   5      274.48      266.68      7.43 o 
   5   2   5       47.46       52.94      7.94 o 
   6   2   5       23.98       20.58      3.64 o 
   7   2   5        4.20        5.26      1.86 o 
   8   2   5        9.74        7.91      3.45 o 
   9   2   5        1.10        0.94      1.86 o 
  10   2   5        0.44        1.22      2.74 o 
 -11   3   5        0.60       -1.15      2.04 o 
 -10   3   5        0.64        0.51      1.89 o 
  -9   3   5        2.49        3.30      1.82 o 
  -8   3   5        4.72        4.30      1.34 o 
  -7   3   5        6.33        6.49      1.85 o 
  -6   3   5       70.44       71.20      1.86 o 
  -5   3   5        0.52        0.58      0.46 o 
  -4   3   5       26.27       24.94      0.92 o 
  -3   3   5      118.24      119.10      1.98 o 
  -2   3   5       74.31       78.52      1.77 o 
  -1   3   5      271.28      279.57      4.53 o 
   0   3   5      200.82      201.84      3.99 o 
   1   3   5      123.07      124.54      2.98 o 
   2   3   5       87.30       88.80      3.32 o 
   3   3   5       74.86       72.34      6.55 o 
   4   3   5       22.73       19.61      2.12 o 
   5   3   5       69.39       68.83      5.39 o 
   6   3   5       29.30       30.48      4.42 o 
   7   3   5        2.99        0.00      2.72 o 
   8   3   5       18.47       22.04      4.66 o 
   9   3   5        0.07       -1.23      2.02 o 
  -9   4   5        1.00       -0.44      1.68 o 
  -8   4   5        2.57        3.39      3.11 o 
  -7   4   5       22.20       23.06      2.62 o 
  -6   4   5        0.79        0.40      1.08 o 
  -5   4   5       36.95       41.55      1.70 o 
  -4   4   5       38.44       40.63      1.20 o 
  -3   4   5       24.13       24.48      1.11 o 
  -2   4   5      283.65      274.89      3.82 o 
  -1   4   5       46.10       45.20      1.38 o 
   0   4   5       22.04       21.98      1.25 o 
   1   4   5      150.82      146.75      3.49 o 
   2   4   5       27.38       26.60      3.25 o 
   3   4   5       13.96       11.16      2.72 o 
   4   4   5       30.16       31.91      2.94 o 
   5   4   5        8.31        5.10      2.62 o 
   6   4   5        2.63        2.57      2.77 o 
   7   4   5       24.09       20.58      4.37 o 
   8   4   5        0.46        3.59      2.10 o 
  -8   5   5        3.70        3.18      2.14 o 
  -7   5   5        3.60        2.39      1.48 o 
  -6   5   5       23.67       26.02      6.99 o 
  -5   5   5        3.35        3.27      1.25 o 
  -4   5   5       15.04       10.93      1.61 o 
  -3   5   5       62.87       61.27      2.76 o 
  -2   5   5        0.70        1.23      1.42 o 
  -1   5   5       21.43       22.16      1.37 o 
   0   5   5       33.57       36.42      2.24 o 
   1   5   5        1.34        0.70      0.93 o 
   2   5   5       26.04       25.91      2.61 o 
   3   5   5        3.51       -0.05      2.04 o 
   4   5   5        7.89        6.46      2.77 o 
   5   5   5       10.70        8.30      3.11 o 
   6   5   5        7.30        1.55      2.72 o 
   7   5   5        1.24        4.18      2.01 o 
  -5   6   5        8.86        9.03      3.01 o 
  -4   6   5        3.71        3.11      2.38 o 
  -3   6   5        6.89        7.18      2.43 o 
  -2   6   5       22.71       23.25      3.25 o 
  -1   6   5        8.59        7.74      1.38 o 
   0   6   5       20.80       22.03      1.94 o 
   1   6   5       20.04       22.91      1.96 o 
   2   6   5        4.84        3.54      2.33 o 
   4   6   5        1.88        1.41      2.62 o 
  -2  -5   6       19.66       15.14      2.96 o 
  -1  -5   6       29.99       34.37      3.88 o 
   0  -5   6        1.56        1.94      1.75 o 
  -7  -4   6        9.39        4.61      2.72 o 
  -6  -4   6       20.78       25.29      3.88 o 
  -5  -4   6        5.21       10.00      2.67 o 
  -4  -4   6        4.77        6.34      1.63 o 
  -3  -4   6      150.16      152.35      4.18 o 
  -2  -4   6        7.87        8.74      1.28 o 
  -1  -4   6        8.69        8.69      1.11 o 
   0  -4   6       53.86       56.25      1.90 o 
   1  -4   6        7.69        6.36      1.31 o 
   2  -4   6       22.14       22.50      1.57 o 
   3  -4   6       33.26       33.08      2.18 o 
   4  -4   6        0.73        0.16      1.29 o 
 -10  -3   6        1.59        3.06      3.30 o 
  -9  -3   6        1.97        0.10      2.72 o 
  -8  -3   6       12.22       16.46      3.54 o 
  -7  -3   6       17.82       21.75      3.74 o 
  -6  -3   6       17.57       13.78      2.23 o 
  -5  -3   6       73.42       78.05      3.76 o 
  -4  -3   6       17.53       19.13      2.21 o 
  -3  -3   6       29.96       30.34      1.88 o 
  -2  -3   6      127.43      132.09      3.42 o 
  -1  -3   6       21.94       26.32      1.60 o 
   0  -3   6       12.43       11.30      1.10 o 
   1  -3   6      101.00       97.38      2.67 o 
   2  -3   6       56.92       65.06      6.41 o 
   3  -3   6       61.34       52.33      6.34 o 
   4  -3   6       75.76       78.38      2.21 o 
   5  -3   6        4.25        4.75      0.99 o 
   6  -3   6        8.49       10.90      2.33 o 
   7  -3   6       20.96       16.08      3.35 o 
   8  -3   6        6.57       11.36      3.79 o 
   9  -3   6        2.14        2.23      3.30 o 
 -11  -2   6        1.56       -1.02      3.20 o 
 -10  -2   6        8.73        6.99      3.54 o 
  -9  -2   6       16.14       10.82      3.45 o 
  -8  -2   6        2.09        4.14      1.51 o 
  -7  -2   6       28.71       25.09      2.15 o 
  -6  -2   6      117.60      112.18      3.37 o 
  -5  -2   6       60.05       60.51      3.44 o 
  -4  -2   6      193.14      180.60      3.48 o 
  -3  -2   6       25.39       26.00      1.24 o 
  -2  -2   6        9.52        9.37      1.01 o 
  -1  -2   6      797.98      773.49     16.87 o 
   0  -2   6       19.01       24.59      2.94 o 
   1  -2   6       77.52       76.68      5.19 o 
   2  -2   6      154.01      157.34      4.15 o 
   3  -2   6       23.44       25.14      2.77 o 
   4  -2   6      183.50      171.39      7.04 o 
   5  -2   6        5.76        6.70      2.18 o 
   6  -2   6        5.14        7.99      1.78 o 
   7  -2   6       19.26       16.36      2.43 o 
   8  -2   6        8.41        8.74      3.45 o 
   9  -2   6        2.81        5.63      3.54 o 
 -12  -1   6        1.41        5.87      3.88 o 
 -11  -1   6        9.99       14.42      4.27 o 
 -10  -1   6       25.08       27.26      2.34 o 
  -9  -1   6       11.44       13.97      1.72 o 
  -8  -1   6       67.31       70.07      2.49 o 
  -7  -1   6       43.64       43.16      2.50 o 
  -6  -1   6        7.16        6.01      0.89 o 
  -5  -1   6      130.70      133.10      3.44 o 
  -4  -1   6      750.98      764.60     11.10 o 
  -3  -1   6      254.40      287.27      4.57 o 
  -2  -1   6      453.69      473.63      7.86 o 
  -1  -1   6      440.34      458.30      5.93 o 
   0  -1   6      295.62      333.75      7.24 o 
   1  -1   6       65.63       67.18      3.74 o 
   2  -1   6       61.35       62.28      3.69 o 
   3  -1   6      662.51      675.97     19.32 o 
   4  -1   6       12.39       14.22      2.48 o 
   5  -1   6      138.62      136.15      6.65 o 
   6  -1   6       47.90       46.45      4.61 o 
   7  -1   6        1.84        1.84      2.28 o 
   8  -1   6       11.01        9.42      1.75 o 
   9  -1   6       24.83       30.14      5.10 o 
  10  -1   6        0.97        5.15      3.45 o 
 -12   0   6        3.46        7.72      3.98 o 
 -11   0   6        9.93        9.41      2.51 o 
 -10   0   6        8.12       11.47      1.92 o 
  -9   0   6       34.05       41.14      2.34 o 
  -8   0   6      146.34      154.16      3.82 o 
  -7   0   6       99.19      105.52      4.81 o 
  -6   0   6      214.62      205.51      4.04 o 
  -5   0   6      284.57      295.41      4.99 o 
  -4   0   6       57.04       63.92      1.37 o 
  -3   0   6     1478.74     1510.16     17.27 o 
  -2   0   6      225.37      248.38      3.62 o 
  -1   0   6      140.83      164.87      2.99 o 
   0   0   6       56.36       56.08      1.62 o 
   1   0   6       33.10       31.28      1.55 o 
   2   0   6      221.76      241.49      8.49 o 
   3   0   6       23.26       22.33      2.82 o 
   4   0   6      195.80      207.65      8.40 o 
   5   0   6        7.24        6.99      2.33 o 
   6   0   6       18.76       18.49      3.30 o 
   7   0   6        0.28        2.43      2.38 o 
   8   0   6       32.21       43.37      5.97 o 
   9   0   6        5.49        4.84      2.25 o 
  10   0   6       29.93       33.83      9.30 o 
 -12   1   6        1.37        2.76      2.32 o 
 -11   1   6       10.07       10.83      2.66 o 
 -10   1   6       24.83       26.08      3.16 o 
  -9   1   6       11.40       15.40      1.60 o 
  -8   1   6       66.70       71.03      2.88 o 
  -7   1   6       43.48       43.19      3.08 o 
  -6   1   6        7.17        5.17      0.90 o 
  -5   1   6      133.78      140.40      3.20 o 
  -4   1   6      751.66      770.88      9.45 o 
  -3   1   6      258.41      292.13      5.08 o 
  -2   1   6      453.30      473.99      6.11 o 
  -1   1   6      445.23      474.94      7.78 o 
   0   1   6      297.20      339.17      5.24 o 
   1   1   6       68.89       73.91      2.65 o 
   2   1   6       61.27       59.39      2.71 o 
   3   1   6      654.85      683.63     13.92 o 
   4   1   6       12.88       11.75      2.57 o 
   5   1   6      137.17      117.61      6.55 o 
   6   1   6       47.86       51.50      5.24 o 
   7   1   6        1.83        6.07      2.82 o 
   8   1   6       11.04        9.03      3.16 o 
   9   1   6       24.48       26.21      3.93 o 
  10   1   6        0.97        0.40      2.22 o 
 -11   2   6        1.43       -0.34      1.94 o 
 -10   2   6        8.78        7.21      2.69 o 
  -9   2   6       15.81       18.32      2.53 o 
  -8   2   6        1.90        0.92      0.79 o 
  -7   2   6       29.52       24.92      1.36 o 
  -6   2   6      116.21      120.47      2.33 o 
  -5   2   6       58.86       58.47      1.67 o 
  -4   2   6      196.75      183.97      2.73 o 
  -3   2   6       25.98       26.45      1.18 o 
  -2   2   6        9.72       11.94      0.82 o 
  -1   2   6      807.29      795.47      9.52 o 
   0   2   6       18.56       23.91      1.20 o 
   1   2   6       77.19       71.96      2.22 o 
   2   2   6      151.19      152.60      4.53 o 
   3   2   6       24.03       28.17      3.86 o 
   4   2   6      182.83      160.45     10.61 o 
   5   2   6        5.79        3.30      2.23 o 
   6   2   6        5.14        6.50      2.82 o 
   7   2   6       19.13       17.67      3.93 o 
   8   2   6        8.20        9.47      3.69 o 
   9   2   6        2.78        5.49      2.44 o 
 -10   3   6        1.53        2.05      1.98 o 
  -9   3   6        2.04        2.05      1.94 o 
  -8   3   6       12.19        9.55      1.56 o 
  -7   3   6       17.78       20.00      1.63 o 
  -6   3   6       17.68       15.03      1.10 o 
  -5   3   6       73.28       75.97      2.19 o 
  -4   3   6       16.28       16.79      0.91 o 
  -3   3   6       31.40       28.87      1.17 o 
  -2   3   6      125.00      125.37      2.51 o 
  -1   3   6       21.95       22.24      1.49 o 
   0   3   6       13.06       11.58      0.98 o 
   1   3   6      100.09      103.53      3.26 o 
   2   3   6       57.08       59.98      2.91 o 
   3   3   6       60.73       63.19      4.51 o 
   4   3   6       73.51       64.12      5.10 o 
   5   3   6        4.19        3.06      2.43 o 
   6   3   6        9.30        8.30      3.01 o 
   7   3   6       20.63       21.02      4.27 o 
   8   3   6        6.86       10.44      4.08 o 
   9   3   6        2.10        2.39      2.15 o 
  -9   4   6        3.09        3.61      4.30 o 
  -8   4   6        9.30        8.62      1.97 o 
  -7   4   6        9.28        7.09      1.79 o 
  -6   4   6       21.47       26.00      2.04 o 
  -5   4   6        5.43        5.46      0.92 o 
  -4   4   6        5.32        7.33      0.81 o 
  -3   4   6      150.71      151.40      2.89 o 
  -2   4   6        7.90        8.63      0.88 o 
  -1   4   6        8.56        9.71      1.00 o 
   0   4   6       53.99       55.00      3.32 o 
   1   4   6        7.83        4.97      1.24 o 
   2   4   6       20.91       19.51      3.01 o 
   3   4   6       33.12       30.39      3.93 o 
   4   4   6        0.58        2.04      2.28 o 
   5   4   6       19.34       22.23      3.83 o 
   6   4   6       11.82       11.36      3.40 o 
   7   4   6       16.72       12.38      3.98 o 
   8   4   6        4.20        5.05      3.49 o 
  -8   5   6        1.69        1.04      1.62 o 
  -7   5   6       19.75       20.98      2.30 o 
  -6   5   6        1.41        2.46      1.32 o 
  -5   5   6       34.29       36.99      2.41 o 
  -4   5   6        8.52        7.81      1.60 o 
  -3   5   6        1.37        1.51      0.86 o 
  -2   5   6       19.51       17.26      1.31 o 
  -1   5   6       30.60       31.21      1.67 o 
   0   5   6        1.39        2.03      0.88 o 
   1   5   6       29.98       26.87      1.92 o 
   2   5   6        2.08        2.03      1.53 o 
   3   5   6        0.40       -0.34      2.04 o 
   4   5   6        8.96       12.77      3.30 o 
   5   5   6        5.58        6.41      3.25 o 
   6   5   6        7.25        2.82      2.96 o 
  -5   6   6        1.42        0.24      2.43 o 
  -4   6   6       10.28       11.07      3.11 o 
  -3   6   6        3.48        5.34      2.43 o 
  -2   6   6        0.77       -0.24      1.99 o 
  -1   6   6       10.34       13.91      1.71 o 
   0   6   6       12.43       11.11      2.31 o 
   1   6   6        2.78        5.82      2.28 o 
   2   6   6        9.87        8.15      2.72 o 
   3   6   6        0.73        3.79      2.72 o 
   4   6   6        7.34       11.46      3.69 o 
  -2  -5   7       20.71       19.71      3.45 o 
  -1  -5   7       27.66       27.13      3.74 o 
   0  -5   7        9.57        6.55      2.33 o 
  -7  -4   7        8.99       11.12      3.20 o 
  -6  -4   7       50.97       54.02      5.39 o 
  -5  -4   7       20.66       20.87      3.49 o 
  -4  -4   7       37.82       38.70      2.98 o 
  -3  -4   7       21.81       22.94      1.90 o 
  -2  -4   7       57.80       64.50      2.61 o 
  -1  -4   7        3.13        2.07      0.82 o 
   0  -4   7       41.86       46.28      3.74 o 
   1  -4   7       17.70       19.97      2.18 o 
   2  -4   7       11.08       10.53      3.18 o 
   3  -4   7        2.15       -1.31      1.75 o 
 -10  -3   7        0.74        1.70      3.35 o 
  -9  -3   7       10.64       12.13      3.74 o 
  -8  -3   7       10.20        7.72      3.25 o 
  -7  -3   7       32.24       30.97      4.27 o 
  -6  -3   7       71.54       72.66      5.68 o 
  -5  -3   7       14.71       11.87      1.96 o 
  -4  -3   7       15.87       15.38      1.56 o 
  -3  -3   7      135.40      122.10      3.55 o 
  -2  -3   7       33.27       32.25      1.91 o 
  -1  -3   7      150.21      153.99      3.82 o 
   0  -3   7       12.22       16.67      3.54 o 
   1  -3   7       37.56       37.82      1.81 o 
   2  -3   7       38.75       38.53      1.85 o 
   3  -3   7       30.61       32.90      1.78 o 
   4  -3   7       32.32       27.78      1.95 o 
   5  -3   7       21.76       23.26      2.01 o 
   6  -3   7        9.92        9.76      3.20 o 
   7  -3   7        3.26        1.12      2.82 o 
   8  -3   7        0.24       -4.95      2.48 o 
 -11  -2   7        1.38        4.61      3.40 o 
 -10  -2   7       15.73       14.85      4.22 o 
  -9  -2   7        2.28       -0.78      2.57 o 
  -8  -2   7       35.94       39.17      3.20 o 
  -7  -2   7       27.55       28.53      2.09 o 
  -6  -2   7       25.07       26.81      1.93 o 
  -5  -2   7       56.33       55.31      1.93 o 
  -4  -2   7       49.12       54.10      1.80 o 
  -3  -2   7      186.73      204.00      3.76 o 
  -2  -2   7      436.56      428.00      7.69 o 
  -1  -2   7      105.42       99.60      2.81 o 
   0  -2   7      123.39      133.27      5.39 o 
   1  -2   7       61.71       57.04      2.48 o 
   2  -2   7        8.30       10.33      1.31 o 
   3  -2   7      202.38      191.98      7.67 o 
   4  -2   7       48.68       56.31      4.13 o 
   5  -2   7       17.99       15.68      2.86 o 
   6  -2   7       40.03       40.43      4.32 o 
   7  -2   7        3.71        1.46      2.57 o 
   8  -2   7        6.58        6.94      3.40 o 
   9  -2   7        2.61       -0.29      2.96 o 
 -12  -1   7        1.95        4.66      3.74 o 
 -11  -1   7        6.33        3.74      3.40 o 
 -10  -1   7        3.66        1.65      1.73 o 
  -9  -1   7       22.93       22.01      2.06 o 
  -8  -1   7       95.65      102.35      4.59 o 
  -7  -1   7       56.08       58.13      2.16 o 
  -6  -1   7      143.78      145.74      6.91 o 
  -5  -1   7       41.78       38.01      1.74 o 
  -4  -1   7      118.31      126.69      2.73 o 
  -3  -1   7      121.98      122.69      2.63 o 
  -2  -1   7      328.66      333.41      6.12 o 
  -1  -1   7      399.67      412.68      7.28 o 
   0  -1   7       47.04       49.92      2.26 o 
   1  -1   7      129.34      117.32      5.44 o 
   2  -1   7      140.27      150.81      6.46 o 
   3  -1   7      100.56      106.98      5.49 o 
   4  -1   7      265.45      270.46     10.10 o 
   5  -1   7       95.70      116.88      6.55 o 
   6  -1   7       33.51       37.13      4.42 o 
   7  -1   7       28.55       37.62      4.66 o 
   8  -1   7       17.05       19.38      2.93 o 
   9  -1   7        0.32       -1.46      2.57 o 
  10  -1   7        7.18        2.67      3.59 o 
 -12   0   7        0.06       -3.11      3.06 o 
 -11   0   7        0.11       -0.51      1.85 o 
 -10   0   7       10.56       15.00      2.02 o 
  -9   0   7       82.52       78.68      2.89 o 
  -8   0   7      163.67      185.41      4.54 o 
  -7   0   7      282.85      293.71      7.97 o 
  -6   0   7       18.09       12.82      1.21 o 
  -5   0   7       34.82       27.39      1.40 o 
  -4   0   7      550.14      547.50      8.02 o 
  -3   0   7      332.51      406.79      6.20 o 
  -2   0   7       17.96       16.83      1.07 o 
  -1   0   7     1017.49     1126.73     14.77 o 
   0   0   7       44.43       37.93      1.65 o 
   1   0   7       28.63       26.89      2.86 o 
   2   0   7       26.71       29.12      3.06 o 
   3   0   7      263.73      242.70      9.08 o 
   4   0   7      192.02      193.72      8.30 o 
   5   0   7       59.50       58.10      5.19 o 
   6   0   7      118.85      120.62      7.23 o 
   7   0   7        2.72        4.76      2.62 o 
   8   0   7        1.57        3.74      2.96 o 
   9   0   7       10.47        8.98      2.57 o 
  10   0   7        5.86        4.35      3.47 o 
 -12   1   7        1.98        4.98      2.56 o 
 -11   1   7        6.48        5.04      2.65 o 
 -10   1   7        3.77        6.26      2.08 o 
  -9   1   7       23.60       25.47      1.93 o 
  -8   1   7       95.08       98.30      3.76 o 
  -7   1   7       56.20       56.88      2.18 o 
  -6   1   7      143.37      144.75      3.31 o 
  -5   1   7       42.20       40.68      1.49 o 
  -4   1   7      123.91      132.82      2.74 o 
  -3   1   7      124.91      126.12      2.49 o 
  -2   1   7      327.46      339.37      6.01 o 
  -1   1   7      411.98      434.39      6.39 o 
   0   1   7       49.67       53.02      2.71 o 
   1   1   7      125.27      120.37      3.84 o 
   2   1   7      139.72      154.99      7.06 o 
   3   1   7      101.78      106.74      5.63 o 
   4   1   7      263.70      266.63     10.48 o 
   5   1   7       94.57      105.53      6.55 o 
   6   1   7       33.32       32.76      4.51 o 
   7   1   7       28.28       28.15      4.51 o 
   8   1   7       17.07       13.06      3.93 o 
   9   1   7        0.34        0.73      3.45 o 
  10   1   7        7.07       12.12      3.07 o 
 -11   2   7        1.44        1.10      2.09 o 
 -10   2   7       15.71       14.63      2.67 o 
  -9   2   7        2.28        4.19      1.91 o 
  -8   2   7       35.57       37.39      2.08 o 
  -7   2   7       26.98       26.11      1.66 o 
  -6   2   7       24.94       25.48      1.90 o 
  -5   2   7       58.46       57.86      1.44 o 
  -4   2   7       47.89       48.77      1.72 o 
  -3   2   7      191.46      203.63      3.77 o 
  -2   2   7      430.57      436.08      5.90 o 
  -1   2   7      105.79      105.46      2.45 o 
   0   2   7      121.43      130.15      2.82 o 
   1   2   7       65.24       62.52      2.20 o 
   2   2   7        8.08        7.58      1.40 o 
   3   2   7      204.16      200.15      5.89 o 
   4   2   7       46.99       52.81      5.05 o 
   5   2   7       17.56       12.13      3.11 o 
   6   2   7       39.66       36.89      4.95 o 
   7   2   7        3.68        5.00      3.11 o 
   8   2   7        6.54       11.21      3.83 o 
   9   2   7        2.62        0.63      3.45 o 
 -10   3   7        0.77        1.21      1.98 o 
  -9   3   7       10.39       10.70      2.34 o 
  -8   3   7       10.37       10.04      2.09 o 
  -7   3   7       32.04       28.39      5.24 o 
  -6   3   7       70.61       71.74      1.93 o 
  -5   3   7       14.69       12.21      0.96 o 
  -4   3   7       15.79       14.52      0.92 o 
  -3   3   7      134.27      125.70      3.02 o 
  -2   3   7       33.63       34.28      1.44 o 
  -1   3   7      150.56      157.67      3.16 o 
   0   3   7       12.19       13.99      1.30 o 
   1   3   7       38.65       42.01      2.03 o 
   2   3   7       38.48       37.22      3.01 o 
   3   3   7       30.27       32.57      3.88 o 
   4   3   7       31.51       28.44      4.08 o 
   5   3   7       22.70       20.44      3.74 o 
   6   3   7        9.98        8.20      3.25 o 
   7   3   7        3.48        1.07      2.96 o 
   8   3   7        0.26        1.80      3.20 o 
  -9   4   7        0.13        2.04      1.91 o 
  -8   4   7        5.76       12.93      3.11 o 
  -7   4   7        8.83        9.00      1.89 o 
  -6   4   7       50.48       44.70      3.81 o 
  -5   4   7       20.13       17.16      1.42 o 
  -4   4   7       38.93       41.07      1.96 o 
  -3   4   7       22.40       23.14      1.53 o 
  -2   4   7       56.36       58.12      2.09 o 
  -1   4   7        3.29        3.07      0.95 o 
   0   4   7       41.30       46.59      2.57 o 
   1   4   7       18.61       18.02      1.86 o 
   2   4   7       11.17       10.39      2.62 o 
   3   4   7        1.89        2.77      2.09 o 
   4   4   7        5.25        6.31      2.67 o 
   5   4   7        9.29       10.19      3.40 o 
   6   4   7        6.22        1.70      2.72 o 
   7   4   7        2.38        5.92      3.45 o 
  -8   5   7        0.78        2.99      2.14 o 
  -7   5   7        9.20        6.02      1.76 o 
  -6   5   7        4.25        1.70      1.46 o 
  -5   5   7       25.65       22.97      2.16 o 
  -4   5   7        4.65        5.37      1.62 o 
  -3   5   7       25.41       24.53      2.04 o 
  -2   5   7       20.53       22.14      1.74 o 
  -1   5   7       27.04       25.60      1.86 o 
   0   5   7       10.17        9.45      1.64 o 
   1   5   7       20.12       22.26      2.16 o 
   2   5   7        1.87        2.57      2.33 o 
   3   5   7        3.35        5.73      2.57 o 
   4   5   7        6.91        8.30      3.11 o 
   5   5   7        1.88        1.02      2.82 o 
   6   5   7        1.14        4.66      3.30 o 
  -5   6   7        8.84        6.80      2.86 o 
  -4   6   7        0.06        4.66      2.57 o 
  -3   6   7        2.27       -1.99      1.99 o 
  -2   6   7        7.67        9.17      2.62 o 
  -1   6   7        3.50        4.47      1.49 o 
   0   6   7        4.77        6.52      1.66 o 
   1   6   7        7.45        9.22      2.77 o 
   2   6   7        1.87        4.47      2.72 o 
   3   6   7       12.87       15.24      3.74 o 
  -2  -5   8       26.58       28.98      4.08 o 
  -1  -5   8        3.79        3.69      2.38 o 
  -6  -4   8       43.40       36.60      4.66 o 
  -5  -4   8        6.75        5.49      2.57 o 
  -4  -4   8       47.44       54.57      3.69 o 
  -3  -4   8       50.32       47.28      3.56 o 
  -2  -4   8       21.62       24.61      1.95 o 
  -1  -4   8       56.18       61.96      3.36 o 
   0  -4   8       40.29       40.91      3.01 o 
   1  -4   8       68.17       69.71      4.34 o 
   2  -4   8       55.76       49.53      2.95 o 
 -10  -3   8        2.25        6.75      3.79 o 
  -9  -3   8        2.30        0.29      3.01 o 
  -8  -3   8        9.88       12.38      3.54 o 
  -7  -3   8       38.95       36.45      4.71 o 
  -6  -3   8       24.26       19.71      3.69 o 
  -5  -3   8      109.48      107.66      3.58 o 
  -4  -3   8       14.55       17.55      2.11 o 
  -3  -3   8      177.97      179.97      4.54 o 
  -2  -3   8      143.10      141.17      3.84 o 
  -1  -3   8       15.52       14.24      1.43 o 
   0  -3   8      102.08      110.92      4.68 o 
   1  -3   8       84.45       83.35      2.72 o 
   2  -3   8       23.79       24.83      2.99 o 
   3  -3   8      100.50       95.92      3.51 o 
   4  -3   8        5.52        4.66      1.60 o 
   5  -3   8       27.72       26.11      4.13 o 
   6  -3   8        5.14        0.68      2.38 o 
   7  -3   8        1.01        2.48      2.91 o 
   8  -3   8        3.68        1.07      3.06 o 
 -11  -2   8        2.07        8.06      3.83 o 
 -10  -2   8        0.82       -3.45      2.72 o 
  -9  -2   8        3.36        2.67      2.72 o 
  -8  -2   8        7.01        6.02      2.91 o 
  -7  -2   8       33.86       31.99      2.71 o 
  -6  -2   8       35.95       34.33      2.35 o 
  -5  -2   8       10.66       12.77      1.12 o 
  -4  -2   8       59.33       59.94      1.97 o 
  -3  -2   8      108.93      102.43      2.55 o 
  -2  -2   8       71.66       74.78      2.51 o 
  -1  -2   8      269.43      291.25      7.10 o 
   0  -2   8        2.23        1.57      1.33 o 
   1  -2   8       78.27       75.38      3.02 o 
   2  -2   8      100.90       98.34      4.17 o 
   3  -2   8        2.47        2.28      1.84 o 
   4  -2   8      108.90      117.37      6.26 o 
   5  -2   8        8.92       10.29      2.57 o 
   6  -2   8        3.83        5.49      2.48 o 
   7  -2   8        9.72        9.47      3.20 o 
   8  -2   8       10.37       15.48      4.17 o 
   9  -2   8        1.22        1.70      3.25 o 
 -11  -1   8        0.64        2.28      3.30 o 
 -10  -1   8        6.89        6.60      1.95 o 
  -9  -1   8        7.46        9.68      1.60 o 
  -8  -1   8       12.75       14.44      1.51 o 
  -7  -1   8       30.14       26.65      2.11 o 
  -6  -1   8        3.09        2.99      1.06 o 
  -5  -1   8       44.12       44.50      2.00 o 
  -4  -1   8      101.91      103.01      2.46 o 
  -3  -1   8       16.81       13.66      1.24 o 
  -2  -1   8      413.33      441.45      9.31 o 
  -1  -1   8       60.00       57.65      2.60 o 
   0  -1   8       13.94       14.37      1.47 o 
   1  -1   8        3.47        1.89      1.50 o 
   2  -1   8       99.36       93.05      5.15 o 
   3  -1   8      125.97      139.02      6.60 o 
   4  -1   8       10.60       10.00      2.57 o 
   5  -1   8       20.86       20.63      3.49 o 
   6  -1   8       34.85       49.27      5.29 o 
   7  -1   8       18.24       18.06      3.79 o 
   8  -1   8        8.58       11.31      3.79 o 
   9  -1   8        3.26        3.64      3.30 o 
 -12   0   8        2.72        8.64      3.93 o 
 -11   0   8        0.05       -0.81      1.92 o 
 -10   0   8        2.78        4.25      1.59 o 
  -9   0   8       13.30       11.31      1.53 o 
  -8   0   8        9.95       10.56      1.44 o 
  -7   0   8       28.78       25.93      1.72 o 
  -6   0   8      160.52      169.30      3.72 o 
  -5   0   8      158.78      155.09      2.78 o 
  -4   0   8      327.84      326.49      6.30 o 
  -3   0   8        1.37        2.54      0.75 o 
  -2   0   8        0.88        0.42      0.59 o 
  -1   0   8       23.71       38.23      2.13 o 
   0   0   8       57.60       55.81      3.03 o 
   1   0   8        1.00        1.70      1.50 o 
   2   0   8      126.10      126.45      6.07 o 
   3   0   8        0.29       -1.50      1.55 o 
   4   0   8       64.36       60.48      4.56 o 
   5   0   8       92.19      105.19      6.60 o 
   6   0   8        1.62        0.68      2.28 o 
   7   0   8       19.31       29.12      4.61 o 
   8   0   8       15.19       22.77      4.56 o 
   9   0   8        0.06       -3.54      1.89 o 
 -11   1   8        0.56        1.67      2.09 o 
 -10   1   8        7.31        6.09      2.18 o 
  -9   1   8        7.45        4.95      1.28 o 
  -8   1   8       13.47       12.50      1.43 o 
  -7   1   8       29.66       29.90      1.84 o 
  -6   1   8        3.40        2.42      0.88 o 
  -5   1   8       43.35       41.37      1.70 o 
  -4   1   8      102.13      103.88      2.30 o 
  -3   1   8       15.59       14.48      0.96 o 
  -2   1   8      425.01      440.54      7.73 o 
  -1   1   8       59.70       61.82      2.19 o 
   0   1   8       15.15       16.13      1.60 o 
   1   1   8        4.38        4.85      1.80 o 
   2   1   8       97.64       98.68      5.44 o 
   3   1   8      127.73      132.27      6.75 o 
   4   1   8        9.95       10.87      2.67 o 
   5   1   8       19.83       26.50      4.03 o 
   6   1   8       34.40       44.17      5.29 o 
   7   1   8       18.22       20.48      4.37 o 
   8   1   8        8.31        8.45      3.64 o 
   9   1   8        3.23        1.07      3.49 o 
 -11   2   8        2.16        0.13      2.04 o 
 -10   2   8        0.83       -1.30      1.77 o 
  -9   2   8        3.34        3.66      1.80 o 
  -8   2   8        7.12        9.65      1.34 o 
  -7   2   8       33.83       34.93      2.19 o 
  -6   2   8       35.49       33.59      1.16 o 
  -5   2   8       10.67        9.57      0.99 o 
  -4   2   8       59.64       56.52      1.82 o 
  -3   2   8      106.92      101.28      2.68 o 
  -2   2   8       70.89       70.66      2.11 o 
  -1   2   8      276.02      295.11      5.01 o 
   0   2   8        1.88        1.79      0.70 o 
   1   2   8       79.90       78.38      2.65 o 
   2   2   8      100.00      105.14      4.03 o 
   3   2   8        2.45        4.17      2.09 o 
   4   2   8      106.76       96.79      6.41 o 
   5   2   8        9.15        5.58      2.82 o 
   6   2   8        3.97        0.05      2.67 o 
   7   2   8        9.39       17.33      3.98 o 
   8   2   8       10.18       12.86      4.47 o 
   9   2   8        1.18        0.34      3.64 o 
 -10   3   8        2.26        1.04      2.43 o 
  -9   3   8        2.30        1.19      1.80 o 
  -8   3   8        9.65        7.81      2.08 o 
  -7   3   8       38.01       34.67      3.02 o 
  -6   3   8       23.97       22.68      1.29 o 
  -5   3   8      107.16      103.71      2.94 o 
  -4   3   8       14.06       17.16      1.36 o 
  -3   3   8      180.35      182.07      3.76 o 
  -2   3   8      139.04      142.05      3.53 o 
  -1   3   8       15.33       16.59      1.26 o 
   0   3   8      104.95      113.28      2.86 o 
   1   3   8       84.07       77.60      5.38 o 
   2   3   8       24.35       25.45      2.38 o 
   3   3   8      100.80      104.12      6.16 o 
   4   3   8        5.56        5.10      2.48 o 
   5   3   8       28.15       28.40      4.42 o 
   6   3   8        4.98        8.35      3.16 o 
   7   3   8        0.99        4.08      3.11 o 
   8   3   8        3.57        1.89      3.16 o 
  -9   4   8        9.76       15.84      2.67 o 
  -8   4   8        3.10        3.64      1.79 o 
  -7   4   8       15.23       13.95      2.24 o 
  -6   4   8       42.03       43.75      3.13 o 
  -5   4   8        6.78        5.05      2.23 o 
  -4   4   8       45.45       47.35      2.17 o 
  -3   4   8       48.79       48.72      2.53 o 
  -2   4   8       21.08       24.73      2.94 o 
  -1   4   8       56.65       58.55      3.28 o 
   0   4   8       40.42       35.05      2.56 o 
   1   4   8       69.39       66.24      3.21 o 
   2   4   8       54.69       61.06      4.71 o 
   3   4   8        0.01       -0.53      2.09 o 
   4   4   8       20.75       20.10      3.83 o 
   5   4   8        1.96        8.69      3.16 o 
   6   4   8        0.06       -1.99      2.43 o 
   7   4   8        3.97        0.29      3.06 o 
  -7   5   8        0.10        0.78      1.63 o 
  -6   5   8        7.62       11.67      1.91 o 
  -5   5   8        4.49        4.49      1.52 o 
  -4   5   8        0.07        0.12      1.17 o 
  -3   5   8       15.46       13.21      1.60 o 
  -2   5   8       26.30       31.52      2.13 o 
  -1   5   8        3.80        5.18      1.27 o 
   0   5   8       40.73       43.57      2.96 o 
   1   5   8       14.10       14.11      1.99 o 
   2   5   8       13.70       10.73      3.01 o 
   3   5   8       23.42       25.97      4.27 o 
   4   5   8        3.77        3.20      2.91 o 
   5   5   8       11.41       11.31      3.88 o 
  -4   6   8        0.79        1.07      2.33 o 
  -3   6   8        3.76        1.55      2.38 o 
  -2   6   8        3.98        4.75      1.57 o 
  -1   6   8       13.72       12.53      2.01 o 
   0   6   8        1.47        2.20      1.49 o 
   1   6   8        4.85        4.90      2.57 o 
   2   6   8       10.85       16.07      3.49 o 
  -1  -5   9       14.80       17.23      3.35 o 
  -5  -4   9       32.53       35.00      4.37 o 
  -4  -4   9       80.63       77.96      7.40 o 
  -3  -4   9       85.51       82.46      3.33 o 
  -2  -4   9       67.64       64.12      3.65 o 
  -1  -4   9        0.49        0.38      1.46 o 
   0  -4   9       37.86       38.89      8.23 o 
   1  -4   9       47.36       50.14      4.03 o 
   2  -4   9        1.09        0.49      1.60 o 
 -10  -3   9        1.82        1.65      3.40 o 
  -9  -3   9        6.25       12.04      3.83 o 
  -8  -3   9        1.14       -1.60      2.38 o 
  -7  -3   9       20.23       18.54      3.83 o 
  -6  -3   9       30.20       26.84      4.13 o 
  -5  -3   9       15.74       12.89      1.65 o 
  -4  -3   9      137.22      142.25      5.91 o 
  -3  -3   9      439.79      418.13      8.21 o 
  -2  -3   9       88.05       90.24      5.77 o 
  -1  -3   9      109.14      117.14      3.50 o 
   0  -3   9        8.15        6.95      1.13 o 
   1  -3   9       63.25       61.06      3.16 o 
   2  -3   9       76.10       74.73      3.37 o 
   3  -3   9        6.68        4.58      1.99 o 
   4  -3   9       38.21       39.85      3.64 o 
   6  -3   9        2.62        7.67      3.11 o 
   7  -3   9        9.62       10.29      3.69 o 
   8  -3   9        0.53       -0.87      3.01 o 
 -11  -2   9        1.23       -2.91      2.86 o 
 -10  -2   9        0.48       -1.80      2.86 o 
  -9  -2   9        0.28        0.24      2.57 o 
  -8  -2   9       37.67       40.24      5.05 o 
  -7  -2   9        2.33        1.29      1.46 o 
  -6  -2   9      100.65      103.92      2.87 o 
  -5  -2   9       41.18       41.32      1.87 o 
  -4  -2   9       13.90       12.11      1.87 o 
  -3  -2   9      110.06      117.40      2.87 o 
  -2  -2   9      334.81      305.91     11.33 o 
  -1  -2   9       44.67       45.21      4.44 o 
   0  -2   9      153.63      146.32      4.55 o 
   1  -2   9       73.96       74.49      3.18 o 
   2  -2   9       17.59       23.50      2.08 o 
   3  -2   9      166.57      168.87      7.77 o 
   4  -2   9       11.72       13.01      2.82 o 
   5  -2   9        9.53       12.77      2.91 o 
   6  -2   9       10.62        9.61      3.01 o 
   8  -2   9        3.67        5.97      3.59 o 
 -11  -1   9        0.41        0.29      3.06 o 
 -10  -1   9        2.89        2.30      1.82 o 
  -9  -1   9        9.17        8.74      2.16 o 
  -8  -1   9       49.03       55.49      4.34 o 
  -7  -1   9       93.32       98.97      3.52 o 
  -6  -1   9       33.47       31.03      1.62 o 
  -5  -1   9       34.87       38.15      1.68 o 
  -4  -1   9       94.72       92.53      2.48 o 
  -3  -1   9      160.72      169.27      4.09 o 
  -2  -1   9      115.32      111.54      3.15 o 
  -1  -1   9      283.77      300.17      7.57 o 
   0  -1   9      236.47      261.25      6.64 o 
   1  -1   9       29.49       23.01      3.06 o 
   2  -1   9      120.99      136.45      6.50 o 
   3  -1   9       14.73       14.08      2.82 o 
   4  -1   9       99.07       90.48      5.87 o 
   5  -1   9       12.16       11.02      3.11 o 
   6  -1   9        4.69        3.54      2.57 o 
   7  -1   9        3.93        0.73      2.72 o 
   9  -1   9        0.18       -1.12      2.86 o 
 -11   0   9        0.23       -0.94      1.92 o 
 -10   0   9        0.02       -2.37      1.56 o 
  -9   0   9        3.44        2.28      1.64 o 
  -8   0   9       27.37       27.89      1.93 o 
  -7   0   9       41.81       41.03      2.13 o 
  -6   0   9       26.30       19.90      1.05 o 
  -5   0   9        1.80        1.48      0.93 o 
  -4   0   9      118.50      126.84      6.11 o 
  -3   0   9       71.09       78.17      3.85 o 
  -2   0   9      125.08      134.82      3.47 o 
  -1   0   9       81.08       86.24      3.36 o 
   0   0   9        4.25        2.82      1.60 o 
   1   0   9        1.25        1.60      1.41 o 
   2   0   9       11.30        7.38      2.18 o 
   3   0   9       87.22       83.63      5.49 o 
   4   0   9        1.82        2.82      2.23 o 
   5   0   9       14.40       19.85      3.69 o 
   6   0   9        0.99        2.72      2.52 o 
   7   0   9        7.26        2.48      3.06 o 
   8   0   9        1.91        4.90      3.40 o 
   9   0   9        2.37        6.75      3.93 o 
 -11   1   9        0.41        1.84      2.06 o 
 -10   1   9        2.91        3.21      2.00 o 
  -9   1   9        8.92        9.55      1.76 o 
  -8   1   9       49.40       49.46      2.50 o 
  -7   1   9       94.22      100.49      3.01 o 
  -6   1   9       35.55       32.32      2.04 o 
  -5   1   9       35.21       34.87      2.21 o 
  -4   1   9       93.50       92.22      2.51 o 
  -3   1   9      159.68      166.76      4.03 o 
  -2   1   9      113.05      118.36      4.02 o 
  -1   1   9      283.60      290.83      7.24 o 
   0   1   9      239.28      267.21      6.74 o 
   1   1   9       29.82       31.36      3.49 o 
   2   1   9      123.62      121.74      6.50 o 
   3   1   9       14.80       10.19      2.77 o 
   4   1   9       96.68       92.32      5.97 o 
   5   1   9       12.35       12.67      3.40 o 
   6   1   9        4.89        9.66      3.20 o 
   7   1   9        3.65        4.76      3.30 o 
   8   1   9        5.25        4.51      3.64 o 
   9   1   9        0.21       -4.03      3.11 o 
 -11   2   9        1.32        4.49      2.44 o 
 -10   2   9        0.49       -0.21      1.71 o 
  -9   2   9        0.29       -2.86      1.43 o 
  -8   2   9       38.02       39.96      2.65 o 
  -7   2   9        2.50        2.92      1.29 o 
  -6   2   9      100.97       99.71      2.28 o 
  -5   2   9       42.37       41.43      2.09 o 
  -4   2   9       13.53       12.77      1.07 o 
  -3   2   9      112.64      115.94      2.93 o 
  -2   2   9      335.95      306.73      8.30 o 
  -1   2   9       44.90       48.66      3.33 o 
   0   2   9      155.63      136.52      4.51 o 
   1   2   9       75.93       69.82      3.20 o 
   2   2   9       17.01       16.79      3.06 o 
   3   2   9      168.25      154.65      7.96 o 
   4   2   9       12.11        7.23      2.82 o 
   6   2   9       10.81        8.01      3.30 o 
   7   2   9        6.07        0.00      2.72 o 
   8   2   9        3.70        8.74      3.93 o 
 -10   3   9        1.82        2.04      2.06 o 
  -9   3   9        6.06        7.40      4.34 o 
  -8   3   9        1.08       -0.13      1.61 o 
  -7   3   9       19.68       19.84      2.82 o 
  -6   3   9       30.11       28.83      1.48 o 
  -5   3   9       15.93       15.91      1.19 o 
  -4   3   9      140.21      140.88      4.16 o 
  -3   3   9      434.84      419.20      6.89 o 
  -2   3   9       88.10       88.06      3.48 o 
  -1   3   9      110.38      112.90      4.46 o 
   0   3   9        7.98       10.06      1.21 o 
   1   3   9       65.59       67.92      5.75 o 
   2   3   9       77.34       74.65      5.44 o 
   3   3   9        6.75        7.81      2.62 o 
   4   3   9       39.14       41.31      5.00 o 
   5   3   9        6.36        4.32      2.86 o 
   6   3   9        2.74        2.91      3.06 o 
   7   3   9        9.78        9.66      3.69 o 
   8   3   9        0.49       -1.60      3.11 o 
  -9   4   9        0.64        3.06      2.04 o 
  -8   4   9       10.27       10.80      2.32 o 
  -7   4   9        4.89        4.04      1.80 o 
  -6   4   9        1.83        2.93      1.57 o 
  -5   4   9       32.20       34.86      2.24 o 
  -4   4   9       79.93       73.66      2.61 o 
  -3   4   9       85.58       74.76      3.11 o 
  -2   4   9       65.91       67.80      2.73 o 
  -1   4   9        0.50        0.45      1.84 o 
   0   4   9       39.06       42.45      3.57 o 
   1   4   9       47.21       52.17      3.79 o 
   2   4   9        1.23        0.49      2.09 o 
   3   4   9       32.31       33.74      4.56 o 
   4   4   9       16.40       20.24      3.93 o 
   5   4   9        8.15        4.56      3.01 o 
   6   4   9        2.34        3.45      3.06 o 
  -7   5   9        4.76        4.18      1.76 o 
  -6   5   9        9.56       12.83      2.45 o 
  -5   5   9       13.54       11.99      1.96 o 
  -4   5   9        6.33        6.66      1.66 o 
  -3   5   9        1.87        0.92      1.35 o 
  -2   5   9        7.54       11.98      1.65 o 
  -1   5   9       14.60       13.42      1.94 o 
   0   5   9        8.73        6.65      1.73 o 
   1   5   9       24.02       21.76      2.38 o 
   2   5   9       19.86       22.91      3.83 o 
   3   5   9        1.28        1.02      2.57 o 
   4   5   9       16.62       23.01      4.47 o 
   5   5   9        3.73        8.79      3.49 o 
  -4   6   9        0.73        1.12      2.38 o 
  -3   6   9        5.01        8.45      2.86 o 
  -2   6   9        2.87        5.04      1.66 o 
  -1   6   9        3.05        3.12      1.89 o 
   0   6   9        4.48        3.53      1.87 o 
   1   6   9        1.68        3.16      2.72 o 
  -2  -4  10        8.37        9.85      2.72 o 
  -1  -4  10       31.83       24.37      3.59 o 
   0  -4  10        8.23        7.04      2.38 o 
   1  -4  10        8.14       10.39      2.43 o 
 -10  -3  10        5.58        0.83      3.20 o 
  -9  -3  10        1.27        0.29      2.96 o 
  -8  -3  10       31.12       32.62      5.15 o 
  -7  -3  10        5.13        4.08      2.77 o 
  -6  -3  10       18.67       16.70      3.64 o 
  -5  -3  10       12.03       16.62      3.01 o 
  -4  -3  10       78.20       75.95      3.19 o 
  -3  -3  10       26.00       25.44      2.09 o 
  -2  -3  10      203.93      199.31      5.08 o 
  -1  -3  10       92.17       87.79      3.13 o 
   0  -3  10       87.48       84.49      3.10 o 
   1  -3  10       54.30       51.57      2.49 o 
   2  -3  10        6.13        7.33      1.53 o 
   3  -3  10       11.55       10.97      2.28 o 
   7  -3  10        0.06        0.44      2.96 o 
 -11  -2  10        0.43        6.60      3.83 o 
 -10  -2  10        7.62        9.71      3.88 o 
  -9  -2  10        4.47        1.99      3.01 o 
  -8  -2  10        1.47        1.84      2.33 o 
  -7  -2  10       67.99       74.13     12.98 o 
  -6  -2  10       62.34       69.31      2.77 o 
  -5  -2  10       98.38       97.58      2.82 o 
  -4  -2  10      173.55      181.90      4.11 o 
  -3  -2  10       83.33       85.63      2.53 o 
  -2  -2  10       54.25       49.19      2.91 o 
  -1  -2  10       80.93       85.46      7.69 o 
   0  -2  10       91.18       92.75      3.70 o 
   1  -2  10       25.18       24.40      2.24 o 
   2  -2  10      148.63      142.53      4.80 o 
   3  -2  10       43.03       47.62      4.66 o 
   4  -2  10        7.61        5.19      2.43 o 
   5  -2  10       14.10       16.02      3.45 o 
   8  -2  10        1.16        4.03      3.49 o 
 -11  -1  10        4.57       17.04      4.56 o 
 -10  -1  10        0.62        4.61      3.20 o 
  -9  -1  10        3.12        3.21      1.88 o 
  -8  -1  10       38.87       43.73      3.42 o 
  -7  -1  10       35.62       33.67      3.86 o 
  -6  -1  10      165.12      158.93      3.59 o 
  -5  -1  10      200.59      203.94      4.14 o 
  -4  -1  10       91.07       93.22      3.10 o 
  -3  -1  10      156.97      151.43      4.24 o 
  -2  -1  10      131.90      132.91      3.61 o 
  -1  -1  10       54.87       53.46      2.84 o 
   0  -1  10       60.96       60.89      4.10 o 
   1  -1  10      122.79      137.17      6.75 o 
   2  -1  10       69.23       66.06      4.81 o 
   3  -1  10      109.43      124.36      6.99 o 
   4  -1  10       22.80       21.75      3.69 o 
   5  -1  10       16.34       16.84      3.54 o 
   6  -1  10        4.26        1.94      2.62 o 
   7  -1  10        0.05        0.49      2.72 o 
 -11   0  10        0.07       -0.31      2.09 o 
 -10   0  10        0.09        2.10      1.91 o 
  -9   0  10       35.01       37.77      2.74 o 
  -8   0  10        3.45        1.80      1.06 o 
  -7   0  10      145.63      135.76      5.51 o 
  -6   0  10        6.64        8.26      0.92 o 
  -5   0  10        3.96        5.09      1.17 o 
  -4   0  10      249.66      243.25      5.44 o 
  -3   0  10       83.36       70.05      2.70 o 
  -2   0  10        9.62        9.23      1.18 o 
  -1   0  10      413.23      421.85      9.69 o 
   0   0  10        9.01        7.91      2.14 o 
   1   0  10       16.19       20.63      3.01 o 
   2   0  10        6.04        8.15      2.38 o 
   3   0  10        0.61        1.55      1.84 o 
   4   0  10        7.02        4.95      2.52 o 
   5   0  10        3.04        1.02      2.48 o 
   6   0  10        0.17       -1.65      2.28 o 
   7   0  10        5.29        7.33      3.59 o 
   8   0  10        0.04       -0.87      3.20 o 
 -11   1  10        4.76        5.06      2.37 o 
 -10   1  10        0.61        1.40      1.92 o 
  -9   1  10        3.01        2.79      1.44 o 
  -8   1  10       39.14       39.90      2.33 o 
  -7   1  10       36.46       32.26      2.00 o 
  -6   1  10      164.07      164.07      5.34 o 
  -5   1  10      202.83      200.29      4.68 o 
  -4   1  10       91.70       85.36      2.95 o 
  -3   1  10      157.40      152.27      3.97 o 
  -2   1  10      132.97      121.01      7.72 o 
  -1   1  10       54.10       51.93      2.96 o 
   0   1  10       58.64       52.20      6.29 o 
   1   1  10      124.03      126.74      6.70 o 
   2   1  10       67.39       57.37      4.56 o 
   3   1  10      108.00      111.16      6.75 o 
   4   1  10       23.10       16.07      3.30 o 
   5   1  10       15.98       16.26      3.59 o 
   6   1  10        4.14        0.83      2.67 o 
   7   1  10        0.06       -1.31      2.91 o 
   8   1  10        2.97        2.82      3.59 o 
 -11   2  10        0.46        0.91      2.16 o 
 -10   2  10        7.81        7.19      2.36 o 
  -9   2  10        4.66        1.97      1.82 o 
  -8   2  10        1.46        1.41      1.28 o 
  -7   2  10       67.44       72.09      4.05 o 
  -6   2  10       62.96       65.77      2.64 o 
  -5   2  10       97.46       91.96      4.15 o 
  -4   2  10      176.83      175.49      3.91 o 
  -3   2  10       83.97       76.65      3.55 o 
  -2   2  10       55.25       56.10      3.03 o 
  -1   2  10       83.84       89.45      3.69 o 
   0   2  10       91.17       92.57      5.15 o 
   1   2  10       24.93       26.11      2.94 o 
   2   2  10      149.55      133.24      7.33 o 
   3   2  10       42.81       39.51      4.66 o 
   4   2  10        7.15        8.45      2.77 o 
   5   2  10       14.59       16.89      3.83 o 
   6   2  10        4.12        4.90      3.16 o 
   7   2  10        8.84       15.58      4.37 o 
   8   2  10        1.18        0.00      3.40 o 
 -10   3  10        5.64        5.64      2.42 o 
  -9   3  10        1.32        0.92      1.96 o 
  -8   3  10       31.31       33.39      3.27 o 
  -7   3  10        5.01        7.04      1.99 o 
  -6   3  10       18.46       16.82      2.18 o 
  -5   3  10       12.14       10.65      1.62 o 
  -4   3  10       78.23       78.75      2.59 o 
  -3   3  10       26.53       25.54      2.05 o 
  -2   3  10      207.03      204.12      6.04 o 
  -1   3  10       93.11       87.71      3.81 o 
   0   3  10       90.28       93.09      3.94 o 
   1   3  10       53.45       53.12      3.22 o 
   2   3  10        5.64        1.89      2.23 o 
   3   3  10       12.06       11.12      3.11 o 
   4   3  10       19.37       14.32      3.54 o 
   5   3  10        0.59        3.98      3.01 o 
   6   3  10        9.90       11.16      3.93 o 
   7   3  10        0.06        1.21      3.30 o 
  -9   4  10        5.38        9.47      2.55 o 
  -8   4  10        0.15       -1.39      1.69 o 
  -7   4  10        7.44        9.66      2.86 o 
  -6   4  10       14.34       19.35      2.40 o 
  -5   4  10        1.74       -0.86      2.23 o 
  -4   4  10       34.81       40.33      2.48 o 
  -3   4  10       34.30       32.72      4.59 o 
  -2   4  10        8.70       11.90      1.90 o 
  -1   4  10       32.18       33.95      2.76 o 
   0   4  10        8.26        9.74      1.82 o 
   1   4  10        8.46        7.96      2.28 o 
   2   4  10       13.55       12.72      3.25 o 
   3   4  10       10.12       12.86      3.45 o 
   4   4  10       18.95       24.27      4.42 o 
   5   4  10        0.40        3.79      3.06 o 
   6   4  10        0.13       -1.75      2.86 o 
  -7   5  10        0.32       -0.21      2.23 o 
  -6   5  10        0.76        0.15      1.51 o 
  -5   5  10        6.54        5.23      2.14 o 
  -4   5  10        1.32        0.61      1.92 o 
  -3   5  10       17.61       20.58      2.40 o 
  -2   5  10        2.95        2.26      1.51 o 
  -1   5  10        7.56       10.34      2.99 o 
   0   5  10       17.21       19.28      2.36 o 
   1   5  10        2.31        5.73      2.72 o 
   2   5  10        2.71       12.33      3.40 o 
   3   5  10       13.50       23.83      4.37 o 
   4   5  10        0.10       -3.30      2.77 o 
  -2   6  10       15.27       14.00      2.99 o 
  -1   6  10        3.42        4.32      1.85 o 
  -1  -4  11        0.01        0.34      1.89 o 
   0  -4  11       23.00       30.09      3.88 o 
   1  -4  11        5.56        4.66      2.18 o 
 -10  -3  11        1.14        1.46      3.54 o 
  -9  -3  11        9.83        5.00      3.59 o 
  -8  -3  11        1.03       -0.92      2.67 o 
  -7  -3  11       16.13       13.15      3.69 o 
  -6  -3  11       10.26       11.41      3.25 o 
  -5  -3  11        4.69        4.35      2.14 o 
  -4  -3  11       45.34       47.61      3.41 o 
  -3  -3  11       25.33       24.47      2.08 o 
  -2  -3  11       31.61       30.15      2.24 o 
  -1  -3  11       20.61       21.72      1.92 o 
   0  -3  11       16.00       13.03      1.61 o 
   1  -3  11       18.52       24.46      2.40 o 
   2  -3  11        4.53        4.11      1.49 o 
   3  -3  11        0.78        1.84      1.75 o 
 -10  -2  11        1.10       -3.01      2.96 o 
  -9  -2  11        6.29        6.94      3.11 o 
  -8  -2  11       22.47       20.44      4.27 o 
  -7  -2  11        8.69        6.68      2.35 o 
  -6  -2  11        1.89        2.02      1.11 o 
  -5  -2  11       70.60       74.84      2.57 o 
  -4  -2  11       68.32       66.71      2.57 o 
  -3  -2  11      543.64      548.91      9.98 o 
  -2  -2  11       12.60       18.03      2.18 o 
  -1  -2  11       75.87       79.23      5.85 o 
   0  -2  11       13.96       13.32      2.06 o 
   1  -2  11       32.50       31.89      2.64 o 
   2  -2  11        7.03        9.87      1.73 o 
   3  -2  11       38.59       42.00      3.13 o 
   4  -2  11        0.08        0.58      2.23 o 
   5  -2  11       27.94       28.88      4.47 o 
 -11  -1  11        0.86        1.07      3.25 o 
 -10  -1  11        1.24       -0.97      2.67 o 
  -9  -1  11       11.38       11.90      5.39 o 
  -8  -1  11        2.09        1.12      1.56 o 
  -7  -1  11       18.14       18.90      1.61 o 
  -6  -1  11       13.60       16.80      1.54 o 
  -5  -1  11       72.01       71.70      2.40 o 
  -4  -1  11      211.10      206.50      5.14 o 
  -3  -1  11       41.13       46.59      2.42 o 
  -2  -1  11      121.89      124.34      3.64 o 
  -1  -1  11       25.37       21.88      2.16 o 
   0  -1  11       27.94       30.46      2.44 o 
   1  -1  11       64.49       65.38      5.00 o 
   2  -1  11       44.66       39.75      4.42 o 
   3  -1  11       35.22       33.15      4.27 o 
   4  -1  11       12.76       11.65      3.16 o 
   5  -1  11        0.39       -1.70      2.23 o 
   6  -1  11        7.41        3.64      2.86 o 
   7  -1  11       12.59       14.61      4.37 o 
 -11   0  11        1.98        4.02      2.31 o 
 -10   0  11        2.89        3.50      2.33 o 
  -9   0  11        3.78        0.47      1.72 o 
  -8   0  11       15.93       14.80      1.91 o 
  -7   0  11        0.14       -0.31      0.60 o 
  -6   0  11       13.04       13.39      1.71 o 
  -5   0  11      157.83      162.27      4.47 o 
  -4   0  11        0.24       -0.71      0.88 o 
  -3   0  11       77.45       73.51      2.78 o 
  -2   0  11      248.01      252.73      5.62 o 
  -1   0  11       21.46       24.82      2.35 o 
   0   0  11        2.33        1.31      1.80 o 
   1   0  11       36.34       32.86      3.98 o 
   2   0  11        0.95       -0.92      1.70 o 
   3   0  11       67.04       72.66      5.73 o 
   4   0  11       11.27        8.79      2.96 o 
   5   0  11        4.65        3.30      2.77 o 
   6   0  11        4.42        3.25      3.01 o 
   7   0  11        0.74        3.16      3.64 o 
   8   0  11        3.91        5.82      4.13 o 
 -11   1  11        0.89        2.93      3.13 o 
 -10   1  11        1.32        2.71      2.01 o 
  -9   1  11       11.68       13.92      5.46 o 
  -8   1  11        2.09        0.82      1.31 o 
  -7   1  11       17.55       15.67      1.56 o 
  -6   1  11       13.95       16.77      1.54 o 
  -5   1  11       70.54       74.81      5.07 o 
  -4   1  11      210.14      215.42      5.15 o 
  -3   1  11       41.82       41.74      2.37 o 
  -2   1  11      119.04      112.05      4.39 o 
  -1   1  11       23.36       21.59      2.21 o 
   0   1  11       28.08       27.17      2.48 o 
   1   1  11       61.20       63.54      5.05 o 
   2   1  11       45.22       35.63      4.37 o 
   3   1  11       35.04       39.22      4.71 o 
   4   1  11       11.95       10.58      3.16 o 
   5   1  11        0.35        0.05      2.57 o 
   6   1  11        7.35        5.58      3.16 o 
   7   1  11       12.34       20.68      4.76 o 
   8   1  11        1.14       -1.12      3.25 o 
 -10   2  11        1.16        2.50      2.02 o 
  -9   2  11        6.09       10.04      2.37 o 
  -8   2  11       23.08       23.39      2.79 o 
  -7   2  11        8.94        8.54      1.53 o 
  -6   2  11        1.76        2.22      1.02 o 
  -5   2  11       68.83       69.39      2.55 o 
  -4   2  11       68.30       63.33      2.47 o 
  -3   2  11      536.05      516.76     12.10 o 
  -2   2  11       13.86        7.76      1.75 o 
  -1   2  11       74.37       73.70      3.57 o 
   0   2  11       15.44       13.12      1.95 o 
   1   2  11       32.39       28.01      3.88 o 
   2   2  11        7.43       12.13      3.11 o 
   3   2  11       36.96       34.71      4.76 o 
   4   2  11        0.08        0.68      2.28 o 
   5   2  11       27.43       23.01      4.61 o 
   6   2  11        1.92        4.08      3.25 o 
   7   2  11        2.24        3.20      3.74 o 
 -10   3  11        1.20        0.54      2.14 o 
  -9   3  11        9.93       12.32      2.66 o 
  -8   3  11        1.01        2.01      1.91 o 
  -7   3  11       16.23       23.14      2.77 o 
  -6   3  11       10.25       12.22      1.64 o 
  -5   3  11        4.70        5.36      1.19 o 
  -4   3  11       43.86       43.08      2.27 o 
  -3   3  11       25.11       21.75      4.88 o 
  -2   3  11       30.06       32.34      2.73 o 
  -1   3  11       22.07       21.05      2.94 o 
   0   3  11       16.09       12.03      2.02 o 
   1   3  11       19.49       18.43      2.31 o 
   2   3  11        4.60        5.44      2.48 o 
   3   3  11        0.82        1.12      2.33 o 
   4   3  11        4.37        5.34      2.86 o 
   5   3  11        0.34        0.83      2.72 o 
   6   3  11        0.06        0.53      3.11 o 
  -8   4  11        6.28        4.49      4.66 o 
  -7   4  11        7.30        9.57      2.21 o 
  -6   4  11        4.89        4.74      1.89 o 
  -5   4  11        9.07       13.26      2.67 o 
  -4   4  11        1.40        0.12      1.43 o 
  -3   4  11        7.31        4.05      1.62 o 
  -2   4  11       17.70       16.19      2.15 o 
  -1   4  11        0.01       -0.75      1.30 o 
   0   4  11       23.55       19.91      2.40 o 
   1   4  11        5.27        3.65      1.66 o 
   2   4  11        1.39        1.46      2.48 o 
   3   4  11        7.72       16.79      4.03 o 
   4   4  11        1.09        1.31      2.62 o 
   5   4  11        0.84        3.93      3.35 o 
  -6   5  11        4.82        6.27      2.16 o 
  -5   5  11        4.28        4.79      2.16 o 
  -4   5  11       10.55       10.43      2.33 o 
  -3   5  11        1.83        2.15      1.69 o 
  -2   5  11       33.79       37.49      3.13 o 
  -1   5  11        8.12       10.05      2.91 o 
   0   5  11        1.41        1.97      1.66 o 
   1   5  11       11.54       14.42      3.64 o 
   2   5  11       15.06       20.53      4.27 o 
   3   5  11        2.08        5.05      3.16 o 
  -9  -3  12        0.16        1.26      3.16 o 
  -8  -3  12        9.51       16.36      4.27 o 
  -7  -3  12        9.03        5.44      3.06 o 
  -6  -3  12        3.15        3.88      1.75 o 
  -5  -3  12       11.72       15.09      2.79 o 
  -4  -3  12       61.78       55.06      3.77 o 
  -3  -3  12       19.90       16.14      3.83 o 
  -2  -3  12       28.28       28.86      2.27 o 
  -1  -3  12        4.33        5.14      1.65 o 
   0  -3  12       11.26       14.11      2.09 o 
   1  -3  12        3.45        1.14      3.52 o 
   2  -3  12       24.09       29.90      3.79 o 
   3  -3  12       15.78       16.26      3.11 o 
 -10  -2  12        0.05        3.35      3.69 o 
  -9  -2  12       13.20       20.14      4.66 o 
  -8  -2  12        5.76        6.02      3.20 o 
  -7  -2  12       14.31       20.34      3.98 o 
  -6  -2  12       11.62       10.27      1.51 o 
  -5  -2  12        9.14        7.85      2.30 o 
  -4  -2  12       49.84       55.62      2.39 o 
  -3  -2  12       23.97       25.63      2.09 o 
  -2  -2  12       41.41       39.68      4.73 o 
  -1  -2  12      121.00      131.02      4.81 o 
   0  -2  12       32.70       33.42      2.82 o 
   1  -2  12       72.76       70.98      5.12 o 
   2  -2  12        1.37        2.39      1.46 o 
   3  -2  12       11.03       13.27      2.13 o 
   4  -2  12       17.39       21.79      4.08 o 
 -11  -1  12        1.53        1.70      3.49 o 
 -10  -1  12        4.24        3.79      3.45 o 
  -9  -1  12        2.34        3.69      3.11 o 
  -8  -1  12       13.16       14.21      2.43 o 
  -7  -1  12       12.38        9.26      2.05 o 
  -6  -1  12       20.04       15.69      1.59 o 
  -5  -1  12        9.95        9.69      1.22 o 
  -4  -1  12        3.18        3.84      1.24 o 
  -3  -1  12      126.81      129.07      4.87 o 
  -2  -1  12      140.46      133.50      4.01 o 
  -1  -1  12       90.64       98.30      7.52 o 
   0  -1  12      141.83      135.41      4.94 o 
   1  -1  12       18.76       16.31      3.30 o 
   2  -1  12       40.65       39.03      4.61 o 
   3  -1  12       28.12       23.49      4.03 o 
   4  -1  12        1.67       -2.86      2.18 o 
   5  -1  12       17.92       28.30      4.61 o 
   6  -1  12       11.98       13.35      3.93 o 
 -11   0  12        0.62        1.21      3.30 o 
 -10   0  12        0.05        0.52      2.01 o 
  -9   0  12        1.58        2.58      1.92 o 
  -8   0  12        0.06       -0.08      1.62 o 
  -7   0  12       16.85       16.51      2.42 o 
  -6   0  12        0.29       -0.15      0.73 o 
  -5   0  12       67.49       72.18      4.85 o 
  -4   0  12       53.14       52.74      2.64 o 
  -3   0  12        3.20        3.38      1.16 o 
  -2   0  12      142.66      136.95      4.02 o 
  -1   0  12       39.31       38.16      2.91 o 
   0   0  12        0.97        2.57      1.94 o 
   1   0  12       85.66       77.08      5.53 o 
   2   0  12       48.72       55.04      5.49 o 
   3   0  12      131.02      132.90      7.86 o 
   4   0  12        0.44        2.28      2.48 o 
   5   0  12        1.03        2.23      2.91 o 
   6   0  12        3.17        4.66      3.20 o 
   7   0  12       11.92        9.32      4.13 o 
 -11   1  12        1.55        2.25      2.31 o 
 -10   1  12        4.17        3.81      2.23 o 
  -9   1  12        2.22        4.35      1.97 o 
  -8   1  12       13.06       14.61      2.43 o 
  -7   1  12       12.54       12.73      2.15 o 
  -6   1  12       19.17       18.72      1.90 o 
  -5   1  12        9.74        7.50      1.70 o 
  -4   1  12        3.07        1.76      1.11 o 
  -3   1  12      124.92      123.43      4.62 o 
  -2   1  12      138.47      142.03      5.13 o 
  -1   1  12       90.62       92.14      4.14 o 
   0   1  12      138.00      122.39      4.75 o 
   1   1  12       18.24       11.55      2.91 o 
   2   1  12       40.34       38.73      4.81 o 
   3   1  12       26.65       28.06      4.42 o 
   4   1  12        1.66        2.38      2.67 o 
   5   1  12       18.24       12.04      3.79 o 
   6   1  12       11.80       12.81      4.13 o 
   7   1  12        3.93        1.65      3.64 o 
 -10   2  12        0.03        1.77      2.16 o 
  -9   2  12       13.22       17.60      5.46 o 
  -8   2  12        5.71        1.43      1.82 o 
  -7   2  12       14.02       15.68      1.96 o 
  -6   2  12       12.09        6.71      1.47 o 
  -5   2  12        8.63        6.75      1.23 o 
  -4   2  12       49.31       52.55      2.85 o 
  -3   2  12       23.43       23.08      2.50 o 
  -2   2  12       40.77       42.18      3.21 o 
  -1   2  12      117.46      102.16      4.48 o 
   0   2  12       32.77       29.22      2.80 o 
   1   2  12       70.81       74.41      5.68 o 
   2   2  12        1.22        1.02      2.43 o 
   3   2  12       11.05       14.27      3.49 o 
   4   2  12       17.51       12.86      3.79 o 
   5   2  12        2.57       -0.24      2.77 o 
   6   2  12        7.23        9.42      4.03 o 
   7   2  12       10.25       14.22      4.90 o 
  -9   3  12        0.14        0.06      1.93 o 
  -8   3  12        9.18       13.95      2.63 o 
  -7   3  12        9.16        9.57      2.20 o 
  -6   3  12        3.21        3.74      1.38 o 
  -5   3  12       12.43       16.09      1.86 o 
  -4   3  12       62.12       53.11      2.93 o 
  -3   3  12       18.61       18.64      2.36 o 
  -2   3  12       27.09       26.83      2.69 o 
  -1   3  12        4.71        4.98      1.65 o 
   0   3  12       11.16       12.47      2.07 o 
   1   3  12        3.28        0.53      2.28 o 
   2   3  12       24.51       22.28      3.98 o 
   3   3  12       16.36       21.84      4.22 o 
   4   3  12       15.97       16.41      4.22 o 
   5   3  12        2.80        1.99      3.16 o 
   6   3  12        0.90        2.43      3.54 o 
  -8   4  12        0.06        1.46      1.92 o 
  -7   4  12        2.81       -0.40      1.77 o 
  -6   4  12        7.09        9.21      2.20 o 
  -5   4  12        0.73        1.74      1.63 o 
  -4   4  12        3.84        7.01      1.85 o 
  -3   4  12        6.37        6.10      1.99 o 
  -2   4  12       11.11        9.73      2.00 o 
  -1   4  12        1.23        1.31      1.55 o 
   0   4  12       23.34       22.58      2.65 o 
   1   4  12        5.27        6.60      2.96 o 
   2   4  12        8.21       10.87      3.30 o 
   3   4  12        2.71        2.48      2.82 o 
   4   4  12        6.51       10.53      3.64 o 
  -5   5  12        4.09        2.98      1.84 o 
  -4   5  12        0.43        2.16      1.75 o 
  -3   5  12       23.16       31.22      3.11 o 
  -2   5  12        3.32        1.65      1.75 o 
  -1   5  12        5.49        6.00      1.98 o 
   0   5  12        9.76       11.12      2.27 o 
   1   5  12        6.94       13.54      3.79 o 
   2   5  12        4.76        1.55      3.06 o 
  -9  -3  13        1.94       -1.50      3.45 o 
  -8  -3  13        2.05        4.95      3.54 o 
  -7  -3  13        3.33        2.57      3.01 o 
  -6  -3  13        3.01        3.30      1.72 o 
  -5  -3  13        3.43        1.26      1.56 o 
  -4  -3  13       29.32       27.69      2.92 o 
  -3  -3  13       24.74       25.90      2.83 o 
  -2  -3  13       50.50       60.97      5.78 o 
  -1  -3  13        5.21        5.29      2.57 o 
   0  -3  13       42.51       40.34      4.81 o 
 -10  -2  13        2.73        3.88      3.74 o 
  -9  -2  13        4.12        6.07      3.69 o 
  -8  -2  13        5.24        4.56      3.30 o 
  -7  -2  13        2.02        2.57      2.77 o 
  -6  -2  13       15.49       19.01      1.93 o 
  -5  -2  13       16.17       18.64      1.88 o 
  -4  -2  13       46.41       51.37      3.79 o 
  -3  -2  13       38.05       38.05      3.17 o 
  -2  -2  13        3.61        6.30      2.11 o 
  -1  -2  13       41.48       45.67      3.41 o 
   0  -2  13       93.54       98.20      8.96 o 
   1  -2  13       14.30       15.09      2.25 o 
   2  -2  13       66.41       58.77      3.94 o 
   3  -2  13       12.96       18.01      3.74 o 
   4  -2  13        1.55        3.25      2.96 o 
 -10  -1  13        1.14       -1.80      3.06 o 
  -9  -1  13        5.62        8.20      3.64 o 
  -8  -1  13        4.22        2.84      1.93 o 
  -7  -1  13       11.14       14.79      3.42 o 
  -6  -1  13        6.29        5.43      1.30 o 
  -5  -1  13       60.37       58.97      2.82 o 
  -4  -1  13      127.03      127.90      6.13 o 
  -3  -1  13       11.92       11.36      1.62 o 
  -2  -1  13      109.76      103.89      4.58 o 
  -1  -1  13       61.42       56.36      3.52 o 
   0  -1  13       57.31       56.23      6.97 o 
   1  -1  13      133.09      137.90      7.86 o 
   2  -1  13      179.63      169.89      9.03 o 
   3  -1  13       36.90       40.92      5.19 o 
   4  -1  13       21.88       25.77      4.51 o 
   5  -1  13        3.22        0.92      3.06 o 
   6  -1  13        0.93        1.50      3.16 o 
 -10   0  13        2.83        1.30      2.04 o 
  -9   0  13        0.35        0.65      1.86 o 
  -8   0  13        5.27        2.07      3.11 o 
  -7   0  13        3.08        3.07      1.70 o 
  -6   0  13       15.49       13.65      2.17 o 
  -5   0  13       24.22       23.83      2.20 o 
  -4   0  13       27.24       19.41      1.95 o 
  -3   0  13      119.25      127.14      4.67 o 
  -2   0  13       17.52       18.83      2.53 o 
  -1   0  13        0.05       -0.08      1.31 o 
   0   0  13      105.84      107.66      6.80 o 
   1   0  13      132.61      139.89      8.06 o 
   2   0  13       72.36       75.04      6.16 o 
   3   0  13       36.81       35.58      4.81 o 
   4   0  13        0.46        1.89      2.72 o 
   5   0  13       11.23       10.19      3.69 o 
   6   0  13        3.84        5.34      3.54 o 
   7   0  13        0.11        0.63      3.45 o 
 -10   1  13        1.07        0.42      2.05 o 
  -9   1  13        5.79        9.24      2.42 o 
  -8   1  13        4.25        2.59      1.82 o 
  -7   1  13       11.34       12.66      2.35 o 
  -6   1  13        5.93        2.55      1.35 o 
  -5   1  13       59.37       54.84      3.05 o 
  -4   1  13      125.38      118.71      3.96 o 
  -3   1  13       12.01       11.99      1.67 o 
  -2   1  13      107.87      103.98     11.82 o 
  -1   1  13       61.69       63.70      3.69 o 
   0   1  13       57.80       49.41      5.34 o 
   1   1  13      133.61      123.10      7.62 o 
   2   1  13      178.06      180.96      9.37 o 
   3   1  13       36.66       38.44      5.15 o 
   4   1  13       21.68       22.23      4.37 o 
   5   1  13        3.20        5.58      3.30 o 
   6   1  13        0.97       -0.78      3.25 o 
   7   1  13        5.22        7.48      4.37 o 
 -10   2  13        2.67       -0.69      2.08 o 
  -9   2  13        4.28        6.19      2.35 o 
  -8   2  13        5.16        6.23      2.21 o 
  -7   2  13        2.03        2.72      1.38 o 
  -6   2  13       15.13       15.11      2.52 o 
  -5   2  13       16.65       17.86      1.93 o 
  -4   2  13       46.63       43.69      2.73 o 
  -3   2  13       37.53       34.75      3.08 o 
  -2   2  13        3.47       -0.58      1.36 o 
  -1   2  13       42.53       39.98      3.28 o 
   0   2  13       93.22      100.03      4.61 o 
   1   2  13       14.08       18.06      3.69 o 
   2   2  13       66.73       63.49      6.41 o 
   3   2  13       13.20       11.36      3.74 o 
   4   2  13        1.57        5.29      3.16 o 
   5   2  13       10.16        4.85      3.40 o 
   6   2  13        8.66        6.50      4.03 o 
  -9   3  13        1.90       -0.50      2.10 o 
  -8   3  13        2.11        3.86      2.07 o 
  -7   3  13        3.58        4.41      2.52 o 
  -6   3  13        2.88        5.60      1.94 o 
  -5   3  13        3.60        5.75      1.52 o 
  -4   3  13       28.77       25.27      2.24 o 
  -3   3  13       24.91       19.45      2.60 o 
  -2   3  13       51.94       46.45      3.60 o 
  -1   3  13        5.82        6.01      1.87 o 
   0   3  13       42.93       33.70      3.17 o 
   1   3  13        9.98        9.95      3.16 o 
   2   3  13        9.86        2.28      2.72 o 
   3   3  13       11.49        9.22      3.45 o 
   4   3  13        7.96        4.51      3.30 o 
   5   3  13        2.69        8.11      3.83 o 
  -7   4  13        0.31       -1.91      1.78 o 
  -6   4  13        5.53        6.62      2.14 o 
  -5   4  13        3.89        3.19      4.59 o 
  -4   4  13        0.60        1.06      1.71 o 
  -3   4  13       30.01       30.51      3.05 o 
  -2   4  13       12.57       13.45      2.96 o 
  -1   4  13       11.66       12.38      2.84 o 
   0   4  13       11.79       11.82      2.31 o 
   1   4  13        0.51        3.83      2.67 o 
   2   4  13        4.19        2.57      2.82 o 
   3   4  13        4.40        3.79      3.06 o 
   4   4  13        4.67        2.33      3.16 o 
  -4   5  13        5.68        3.85      2.28 o 
  -3   5  13        2.58        1.70      1.89 o 
  -2   5  13        8.41        8.61      3.35 o 
  -1   5  13       12.57       17.50      2.74 o 
   0   5  13        1.97        1.88      3.40 o 
   1   5  13       10.45       13.06      3.93 o 
  -8  -3  14        3.44        5.10      3.54 o 
  -7  -3  14        1.07       -1.65      2.72 o 
  -6  -3  14        9.07        8.28      2.20 o 
  -5  -3  14        7.74        8.88      3.35 o 
  -4  -3  14        3.25        4.22      3.01 o 
  -3  -3  14       41.11       44.27      5.39 o 
  -2  -3  14        4.07        4.71      2.82 o 
  -1  -3  14       17.41       24.90      4.13 o 
  -9  -2  14        2.75        0.49      3.40 o 
  -8  -2  14        4.29       11.75      3.93 o 
  -7  -2  14        8.31        5.58      3.20 o 
  -6  -2  14        2.85        4.05      1.65 o 
  -5  -2  14       16.55       15.92      1.94 o 
  -4  -2  14       63.17       62.94      3.82 o 
  -3  -2  14        9.07        6.46      3.11 o 
  -2  -2  14       50.28       54.12      5.82 o 
  -1  -2  14       15.69       14.66      3.59 o 
   0  -2  14        6.90        3.79      2.86 o 
   1  -2  14       41.22       48.39      5.53 o 
   2  -2  14        5.98        4.95      3.11 o 
   3  -2  14        7.91        5.92      3.01 o 
 -10  -1  14        2.14        1.99      3.64 o 
  -9  -1  14        1.28        1.70      3.06 o 
  -8  -1  14        4.40        3.84      2.50 o 
  -7  -1  14        2.28       -0.09      1.65 o 
  -6  -1  14        8.52        9.61      2.59 o 
  -5  -1  14       41.23       41.34      2.64 o 
  -4  -1  14       30.63       40.00      3.35 o 
  -3  -1  14      118.88      119.04      6.75 o 
  -2  -1  14        7.22        6.99      2.96 o 
  -1  -1  14       11.67        8.49      3.06 o 
   0  -1  14       39.25       33.06      4.56 o 
   1  -1  14       33.92       27.96      4.47 o 
   2  -1  14        7.18        5.73      3.01 o 
   3  -1  14        4.50        4.90      2.91 o 
   4  -1  14       18.35       19.17      4.27 o 
   5  -1  14        1.57        2.72      3.30 o 
 -10   0  14        0.30        1.78      2.30 o 
  -9   0  14        4.70        8.26      2.43 o 
  -8   0  14        2.54        3.03      1.90 o 
  -7   0  14        1.58       -0.80      1.42 o 
  -6   0  14        4.84        2.05      1.77 o 
  -5   0  14        1.48        0.85      1.54 o 
  -4   0  14      134.48      134.85      5.39 o 
  -3   0  14        7.43        2.88      1.85 o 
  -2   0  14      153.93      144.33      5.66 o 
  -1   0  14       16.75       20.05      3.64 o 
   0   0  14        7.72        2.43      2.62 o 
   1   0  14        6.93        3.83      2.82 o 
   2   0  14       68.90       67.47      6.50 o 
   3   0  14       34.76       41.16      5.49 o 
   4   0  14        5.26        5.49      3.30 o 
   5   0  14       14.29       17.77      4.66 o 
   6   0  14        0.48       -2.38      3.06 o 
 -10   1  14        2.17        1.63      2.32 o 
  -9   1  14        1.38        1.72      2.06 o 
  -8   1  14        4.46        5.12      2.13 o 
  -7   1  14        2.27        3.59      2.89 o 
  -6   1  14        8.22        7.68      2.06 o 
  -5   1  14       41.93       41.91      3.98 o 
  -4   1  14       31.06       31.31      3.17 o 
  -3   1  14      116.90      108.67      8.79 o 
  -2   1  14        7.18        7.97      1.96 o 
  -1   1  14       11.26       12.89      2.29 o 
   0   1  14       38.97       41.26      5.15 o 
   1   1  14       33.96       27.81      4.51 o 
   2   1  14        7.37        1.89      2.91 o 
   3   1  14        4.55        3.16      2.91 o 
   4   1  14       18.57       11.36      3.88 o 
   5   1  14        1.39        3.64      3.59 o 
   6   1  14        4.95       10.58      4.37 o 
  -9   2  14        2.79        1.63      2.07 o 
  -8   2  14        4.26        9.29      2.62 o 
  -7   2  14        8.77        8.66      2.28 o 
  -6   2  14        2.97        0.67      1.65 o 
  -5   2  14       17.12       15.98      2.52 o 
  -4   2  14       62.40       57.65      7.33 o 
  -3   2  14        9.06        8.02      2.94 o 
  -2   2  14       49.95       57.99      4.02 o 
  -1   2  14       15.83       15.16      2.39 o 
   0   2  14        7.22        5.72      1.92 o 
   1   2  14       41.33       46.79      5.63 o 
   2   2  14        5.93        2.09      2.86 o 
   3   2  14        8.14        5.19      3.25 o 
   4   2  14        4.23        4.85      3.40 o 
   5   2  14        0.76       -2.77      3.16 o 
  -8   3  14        3.57        4.51      3.74 o 
  -7   3  14        1.08        4.66      2.12 o 
  -6   3  14        9.56       14.45      2.60 o 
  -5   3  14        7.85        8.39      2.18 o 
  -4   3  14        3.09        3.90      1.97 o 
  -3   3  14       41.56       39.13      3.50 o 
  -2   3  14        4.29        4.25      1.82 o 
  -1   3  14       17.53       18.01      2.63 o 
   0   3  14       14.96       10.66      2.22 o 
   1   3  14       10.56       16.02      3.88 o 
   2   3  14        8.39        5.78      3.40 o 
   3   3  14        3.21        4.08      3.30 o 
   4   3  14        3.43        8.15      3.69 o 
  -7   4  14       12.59       12.89      2.73 o 
  -6   4  14        0.16       -2.75      1.70 o 
  -5   4  14        3.70        8.01      2.25 o 
  -4   4  14        6.42        7.04      3.11 o 
  -3   4  14        4.43        4.10      2.21 o 
  -2   4  14        8.38        7.56      2.16 o 
  -1   4  14       15.73       20.03      2.78 o 
   0   4  14        6.45        7.30      3.08 o 
   1   4  14       13.66       16.36      4.08 o 
   2   4  14        1.84        2.52      2.86 o 
   3   4  14        8.34        6.94      3.69 o 
  -2   5  14        4.21        3.42      3.16 o 
  -8  -3  15        0.75       -0.49      3.35 o 
  -7  -3  15       10.20       12.62      4.27 o 
  -6  -3  15        1.53        3.59      3.35 o 
  -5  -3  15        8.56       13.98      3.98 o 
  -4  -3  15       15.63       20.87      4.32 o 
  -3  -3  15        5.48        3.93      3.25 o 
  -2  -3  15        8.64       11.02      3.54 o 
  -9  -2  15        4.04        1.70      3.30 o 
  -8  -2  15        1.89       -1.31      3.01 o 
  -7  -2  15        1.00        1.99      3.16 o 
  -6  -2  15        3.63        0.24      2.82 o 
  -5  -2  15       16.42       13.63      2.36 o 
  -4  -2  15       39.34       40.88      3.52 o 
  -3  -2  15       10.29        9.76      3.35 o 
  -2  -2  15        2.21        1.50      2.62 o 
  -1  -2  15        8.85        7.72      3.01 o 
   0  -2  15       44.58       48.78      5.68 o 
   1  -2  15        1.69        8.79      3.30 o 
   2  -2  15       18.02       18.11      4.27 o 
  -9  -1  15        1.18       -0.24      3.20 o 
  -8  -1  15        3.83        3.40      3.25 o 
  -7  -1  15        1.32        2.01      1.89 o 
  -6  -1  15        3.49        3.37      1.82 o 
  -5  -1  15        5.43        5.17      1.96 o 
  -4  -1  15       12.12       14.38      3.52 o 
  -3  -1  15        1.90        1.47      1.63 o 
  -2  -1  15       11.96       13.06      3.54 o 
   0  -1  15        0.66        3.88      2.82 o 
   1  -1  15       18.56       18.83      3.93 o 
   2  -1  15        5.12        5.78      3.16 o 
   3  -1  15        9.85        8.88      3.45 o 
   4  -1  15        2.44        0.58      3.20 o 
   5  -1  15        3.94        2.04      3.49 o 
 -10   0  15        0.54        0.73      3.45 o 
  -9   0  15        3.22        7.03      2.43 o 
  -8   0  15        0.34        0.63      1.94 o 
  -7   0  15        0.22       -2.33      1.54 o 
  -6   0  15        3.93        3.18      1.92 o 
  -5   0  15        2.53        0.52      1.66 o 
  -4   0  15        4.94        7.18      1.94 o 
  -3   0  15       10.84       10.36      2.16 o 
  -2   0  15        7.98       10.90      2.19 o 
  -1   0  15        0.44       -1.46      2.23 o 
   0   0  15       39.19       29.61      4.76 o 
   1   0  15        2.31        1.84      2.67 o 
   2   0  15       19.03       18.30      4.27 o 
   3   0  15       41.78       42.62      6.02 o 
   4   0  15        4.92        7.52      3.64 o 
   5   0  15        4.09        8.11      3.83 o 
  -9   1  15        1.17        5.21      2.35 o 
  -8   1  15        3.81        6.08      2.27 o 
  -7   1  15        1.22        4.44      1.94 o 
  -6   1  15        3.58       -0.22      1.64 o 
  -5   1  15        5.77        3.35      1.89 o 
  -4   1  15       11.56       15.57      2.50 o 
  -3   1  15        1.82        0.94      1.63 o 
  -2   1  15       12.10       10.26      2.23 o 
  -1   1  15       29.65       29.18      5.63 o 
   0   1  15        0.73        1.50      2.38 o 
   1   1  15       18.18       21.89      4.27 o 
   2   1  15        5.20        1.31      2.72 o 
   3   1  15       10.37       10.34      4.03 o 
   4   1  15        2.57        2.18      3.30 o 
   5   1  15        3.95        4.37      3.64 o 
  -9   2  15        4.11        2.54      2.27 o 
  -8   2  15        1.98        2.09      2.02 o 
  -7   2  15        1.03       -1.63      1.72 o 
  -6   2  15        3.48        4.77      1.92 o 
  -5   2  15       16.41       20.14      2.80 o 
  -4   2  15       38.88       35.95      3.48 o 
  -3   2  15       10.31        8.10      3.08 o 
  -2   2  15        2.32        2.72      1.74 o 
  -1   2  15        9.37       11.53      2.96 o 
   0   2  15       43.85       36.45      5.19 o 
   1   2  15        1.71        0.49      2.72 o 
   2   2  15       18.03       18.93      4.56 o 
   3   2  15        2.19       -1.50      2.91 o 
   4   2  15        6.11        7.28      3.88 o 
   5   2  15        3.43        0.68      3.69 o 
  -8   3  15        0.75        0.78      2.08 o 
  -7   3  15       10.55       11.85      2.69 o 
  -6   3  15        1.52        2.89      2.09 o 
  -5   3  15        8.64       13.70      2.57 o 
  -4   3  15       15.78       16.84      3.08 o 
  -3   3  15        5.44        2.42      1.93 o 
  -2   3  15        8.44       10.66      2.33 o 
  -1   3  15        8.20        5.99      3.01 o 
   0   3  15        8.19        8.84      2.26 o 
   1   3  15       16.68       15.53      4.17 o 
   2   3  15        0.01       -1.12      2.86 o 
   3   3  15        9.87       17.91      4.47 o 
  -6   4  15        9.86       11.23      3.81 o 
  -5   4  15        5.57        8.69      3.49 o 
  -4   4  15        0.59        4.38      1.99 o 
  -3   4  15       13.78       19.35      2.90 o 
  -2   4  15        0.01       -0.19      1.78 o 
  -1   4  15        3.30        5.65      3.47 o 
   0   4  15       11.14        8.88      3.45 o 
   1   4  15        1.92        0.44      2.91 o 
  -7  -3  16        0.85       -4.95      3.11 o 
  -6  -3  16        2.96        6.50      3.69 o 
  -5  -3  16        2.91        5.19      3.64 o 
  -4  -3  16        2.79        2.09      3.06 o 
  -8  -2  16        2.45        3.64      3.69 o 
  -7  -2  16        2.39        2.52      3.49 o 
  -6  -2  16        3.50        1.65      3.20 o 
  -5  -2  16       20.54       19.27      3.54 o 
  -4  -2  16        2.44       -0.05      2.86 o 
  -3  -2  16        5.41        1.99      3.06 o 
  -2  -2  16       20.66       14.37      3.88 o 
  -1  -2  16        4.71        7.57      3.35 o 
   0  -2  16       17.00       17.47      4.13 o 
   1  -2  16       12.34       11.65      3.79 o 
  -9  -1  16       10.02       12.33      4.42 o 
  -8  -1  16        2.18        3.01      3.20 o 
  -7  -1  16        0.19       -0.61      1.92 o 
  -6  -1  16        3.78        4.26      2.14 o 
  -5  -1  16       16.87       22.64      3.06 o 
  -4  -1  16       34.50       41.91      3.74 o 
  -3  -1  16       12.57       14.80      3.74 o 
  -2  -1  16       14.58       17.52      3.88 o 
  -1  -1  16        4.81        3.83      2.96 o 
   0  -1  16        8.41        9.17      3.69 o 
   1  -1  16        1.67        4.90      3.16 o 
   2  -1  16       18.32       19.61      4.56 o 
   3  -1  16        0.71        3.06      3.20 o 
   4  -1  16        5.94       10.05      3.88 o 
  -9   0  16        3.97        7.72      2.58 o 
  -8   0  16        4.98        3.90      2.26 o 
  -7   0  16        4.67        3.80      2.20 o 
  -6   0  16        0.00        1.29      2.72 o 
  -5   0  16        8.52        8.08      2.27 o 
  -4   0  16        3.35        4.99      2.11 o 
  -3   0  16       30.46       31.44      3.34 o 
  -2   0  16        0.18        0.27      1.56 o 
  -1   0  16        0.00       -1.02      2.43 o 
   0   0  16        0.11        0.53      2.77 o 
   1   0  16       33.02       32.86      5.29 o 
   2   0  16       20.25       26.50      5.00 o 
   3   0  16        3.05        5.34      3.49 o 
   4   0  16        0.02       -2.43      2.96 o 
  -9   1  16        9.88        8.95      4.44 o 
  -8   1  16        2.24        3.27      2.14 o 
  -7   1  16        0.17       -2.91      1.68 o 
  -6   1  16        3.97        4.73      2.26 o 
  -5   1  16       16.70       14.23      4.49 o 
  -4   1  16       34.32       35.25      4.13 o 
  -3   1  16       12.52       15.78      3.83 o 
  -2   1  16       14.57        9.96      4.98 o 
  -1   1  16        5.18        4.76      3.01 o 
   0   1  16        8.03        5.29      3.35 o 
   1   1  16        1.74       -0.44      2.82 o 
   2   1  16       18.37       21.55      4.81 o 
   3   1  16        0.75       -1.55      3.25 o 
   4   1  16        5.94        8.35      4.08 o 
  -8   2  16        2.39        1.70      2.09 o 
  -7   2  16        2.54        4.01      2.24 o 
  -6   2  16        3.51        1.86      1.97 o 
  -5   2  16       20.82       19.65      3.00 o 
  -4   2  16        2.51        1.76      1.93 o 
  -3   2  16        5.34        6.20      2.79 o 
  -2   2  16       20.94       25.21      3.12 o 
  -1   2  16        4.62        6.49      2.14 o 
   0   2  16       17.03       15.29      4.22 o 
   1   2  16       12.43       17.43      4.51 o 
   2   2  16        2.82        6.89      3.64 o 
   3   2  16       16.24       17.04      4.61 o 
   4   2  16        7.81       14.03      4.61 o 
  -7   3  16        0.90        1.24      2.72 o 
  -6   3  16        3.11       -0.84      1.94 o 
  -5   3  16        2.98        7.45      3.08 o 
  -4   3  16        2.72        0.54      1.94 o 
  -3   3  16        5.35        6.37      2.23 o 
  -2   3  16        2.65        0.03      1.78 o 
  -1   3  16        9.75        8.58      2.41 o 
   0   3  16       12.77       11.84      3.93 o 
   1   3  16        3.11       -1.26      2.86 o 
   2   3  16       17.74       17.28      4.61 o 
  -4   4  16       15.97       15.16      2.87 o 
  -3   4  16        1.54        2.80      2.11 o 
  -2   4  16        1.34       -0.26      3.20 o 
  -1   4  16        2.02       -0.02      2.43 o 
   0   4  16        1.21        0.87      3.06 o 
  -7  -2  17        0.46        5.19      3.74 o 
  -6  -2  17        7.44        7.81      3.88 o 
  -5  -2  17        0.31        0.00      3.20 o 
  -4  -2  17        8.64        7.04      3.49 o 
  -3  -2  17        8.84        6.41      3.64 o 
  -2  -2  17        3.31        2.72      3.11 o 
  -1  -2  17       19.46       23.30      4.76 o 
   0  -2  17        8.91       13.25      4.08 o 
   1  -2  17        2.17        3.49      3.49 o 
  -8  -1  17        0.56        1.36      3.40 o 
  -7  -1  17        6.56        9.32      3.79 o 
  -6  -1  17        2.74        2.50      2.15 o 
  -5  -1  17       16.09       16.65      2.88 o 
  -4  -1  17        0.32        0.10      2.74 o 
  -3  -1  17        7.14        6.65      3.54 o 
  -2  -1  17       10.19       11.75      3.83 o 
  -1  -1  17        7.10       11.80      3.79 o 
   0  -1  17       20.35       20.92      4.76 o 
   1  -1  17       20.07       30.58      5.29 o 
   2  -1  17        2.74        6.60      3.83 o 
   3  -1  17        1.19       -3.64      3.06 o 
  -8   0  17        4.25        6.26      2.66 o 
  -7   0  17        0.07       -0.71      2.04 o 
  -6   0  17        0.01        0.51      1.97 o 
  -5   0  17       11.51       15.08      2.72 o 
  -4   0  17        7.63        6.78      2.35 o 
  -3   0  17        3.89        5.24      2.43 o 
  -2   0  17        0.58       -0.34      2.77 o 
  -1   0  17       15.14       13.30      3.93 o 
   0   0  17        5.23        8.40      3.74 o 
   1   0  17       12.37       15.82      4.42 o 
   2   0  17        1.29        8.01      3.79 o 
   3   0  17        1.87        1.50      3.40 o 
   4   0  17        1.85        4.51      3.79 o 
  -8   1  17        0.52        1.60      2.28 o 
  -7   1  17        6.30        6.70      2.62 o 
  -6   1  17        2.73        1.62      2.07 o 
  -5   1  17       15.92       15.54      2.90 o 
  -4   1  17        0.30        0.23      1.85 o 
  -3   1  17        6.98        5.34      2.25 o 
  -2   1  17       10.43        9.72      4.90 o 
  -1   1  17        7.11        4.42      3.40 o 
   0   1  17       20.41       28.93      5.19 o 
   1   1  17       19.98       25.14      5.10 o 
   2   1  17        2.74        4.71      3.74 o 
   3   1  17        1.19        3.06      3.64 o 
  -7   2  17        0.50       -1.48      2.84 o 
  -6   2  17        7.41        8.95      2.60 o 
  -5   2  17        0.27       -0.95      1.84 o 
  -4   2  17        8.43        8.17      2.44 o 
  -3   2  17        8.94        5.52      2.26 o 
  -2   2  17        3.30        5.53      2.26 o 
  -1   2  17       19.48       25.10      3.36 o 
   0   2  17        9.09       13.88      4.17 o 
   1   2  17        2.07        5.78      3.49 o 
   2   2  17       19.92       18.01      4.90 o 
   3   2  17        2.14        4.76      3.98 o 
  -6   3  17        0.34       -2.55      2.01 o 
  -5   3  17        3.13        5.12      2.37 o 
  -4   3  17        3.42       -0.50      2.01 o 
  -3   3  17        6.18        4.02      2.86 o 
  -2   3  17        3.43        3.38      2.18 o 
  -1   3  17        1.37        2.59      2.12 o 
   0   3  17        2.99        0.58      3.20 o 
   1   3  17       10.24        4.76      4.13 o 
  -6  -2  18        4.03        2.67      3.79 o 
  -5  -2  18        8.32        6.16      4.22 o 
  -4  -2  18        2.80        1.89      3.64 o 
  -3  -2  18       10.07       11.60      4.13 o 
  -2  -2  18        5.30        5.58      3.64 o 
  -1  -2  18        3.99        4.03      3.49 o 
   0  -2  18        7.53        4.37      3.79 o 
  -7  -1  18        0.08        0.15      3.30 o 
  -6  -1  18        4.18        0.83      3.20 o 
  -5  -1  18        4.23        4.51      2.32 o 
  -4  -1  18        7.30       15.68      4.42 o 
  -3  -1  18        1.20       -0.10      2.82 o 
  -2  -1  18        0.75       -0.29      3.06 o 
  -1  -1  18       12.32       16.50      4.51 o 
   0  -1  18        6.70       11.16      4.32 o 
   1  -1  18       10.56       12.47      4.42 o 
   2  -1  18        3.98        4.76      4.08 o 
  -7   0  18        1.97        4.00      2.47 o 
  -6   0  18        9.14        6.60      2.50 o 
  -5   0  18       26.20       33.40      3.79 o 
  -4   0  18        0.63        1.23      3.18 o 
  -3   0  18        6.56        3.76      2.16 o 
  -2   0  18        0.04       -1.75      2.67 o 
  -1   0  18        1.62        0.05      3.06 o 
   0   0  18        4.46        6.31      3.88 o 
   1   0  18        9.45        7.28      4.03 o 
   2   0  18        0.94        1.55      3.69 o 
  -7   1  18        0.10       -0.09      3.57 o 
  -6   1  18        4.29        4.15      2.35 o 
  -5   1  18        4.15        2.41      2.22 o 
  -4   1  18        7.25        8.59      4.20 o 
  -3   1  18        1.23       -0.19      4.30 o 
  -2   1  18        0.78       -0.02      2.01 o 
  -1   1  18       12.19        8.88      3.93 o 
   0   1  18        6.57       10.58      4.03 o 
   1   1  18       10.36       12.13      4.42 o 
   2   1  18        4.09        8.40      4.08 o 
  -6   2  18        4.09        5.20      2.66 o 
  -5   2  18        8.27        7.95      2.69 o 
  -4   2  18        2.69        2.24      2.24 o 
  -3   2  18       10.04       10.44      6.84 o 
  -2   2  18        5.35        9.07      2.64 o 
  -1   2  18        3.92       -0.73      3.11 o 
   0   2  18        7.27        6.41      3.74 o 
   1   2  18       13.97       15.39      4.66 o 
  -4   3  18       10.78       12.28      2.90 o 
  -3   3  18        1.12        3.38      2.28 o 
  -2   3  18        0.69        0.95      2.09 o 
  -1   3  18        4.35        4.90      3.59 o 
  -4  -2  19        7.11        8.06      4.56 o 
  -3  -2  19        5.52        7.18      4.42 o 
  -2  -2  19        3.36        2.52      3.69 o 
  -6  -1  19        4.22        1.75      3.74 o 
  -5  -1  19        6.65       11.55      2.83 o 
  -4  -1  19        1.30       -0.44      3.45 o 
  -3  -1  19        1.95        2.14      3.35 o 
  -2  -1  19        6.09        9.76      4.08 o 
  -1  -1  19        1.80        2.33      3.49 o 
   0  -1  19        5.08        5.19      3.83 o 
  -6   0  19        7.04        9.67      2.88 o 
  -5   0  19        0.13       -1.97      2.33 o 
  -4   0  19        0.76        2.13      2.18 o 
  -3   0  19        0.57        5.00      3.69 o 
  -2   0  19        0.35       -2.18      2.48 o 
  -1   0  19       10.22        8.74      3.93 o 
   0   0  19        2.09       -0.34      3.35 o 
   1   0  19        9.82        2.86      3.79 o 
  -6   1  19        4.32        3.61      2.57 o 
  -5   1  19        6.53        5.23      2.45 o 
  -4   1  19        1.35        5.41      2.40 o 
  -3   1  19        2.06        1.24      4.61 o 
  -2   1  19        6.31        5.49      3.64 o 
  -1   1  19        1.78        4.56      3.79 o 
   0   1  19        5.02        8.93      4.13 o 
  -4   2  19        7.28       11.62      2.97 o 
  -3   2  19        5.73        6.32      2.55 o 
  -2   2  19        3.45        4.10      2.52 o 
  -1   2  19       10.18       12.09      4.51 o 
  -4   0  20        0.04        1.14      2.33 o 
  -3   0  20        0.02       -3.74      2.91 o 
  -2   0  20        0.07        5.10      3.69 o 
  -3   1  20        0.57        0.15      3.49 o 
                                                 
